# Supplementary material for: A large meta-analysis identifies genes associated with anterior uveitis
Source: Nat Commun. 2023 Nov 11;14:7300. doi: 10.1038/s41467-023-43036-1 (PMC10638276; doi:10.1038/s41467-023-43036-1)
Supplement: Supplementary file 4 — Supplementary Data 1 [file 41467_2023_43036_MOESM4_ESM.xlsx]

## Sheet: supp_table_IPMK_masks_variants
Supplementary Data 1. Single-variants that are included in the IPMK PLoF and damaging missense (5/5) AF<0.1% gene burden mask.
Name	Cohort	Model	Effect (LCI-UCI)	Pval	AAF	Cases Ref|Het|Alt	Controls Ref|Het|Alt	Gene.annot
10:58196183:G:A	UKB	ADD-WGR-FIRTH	328.67 (12.11-8920.38)	0.000580069	1.1e-06	1387|1|0	452975|0|0	IPMK(ENSG00000151151).GENE.stop_gained
10:58196186:C:A	UKB	ADD-WGR-FIRTH	71.29 (4.08-1246.66)	0.0034733	2.2e-06	1387|1|0	452975|1|0	IPMK(ENSG00000151151).GENE.missense_5
10:58196330:TCTGA:T	MAYO-CLINIC	ADD-WGR-FIRTH	666.28 (22.06-20127.60)	0.000184735	4.33e-06	354|1|0	115062|0|0	IPMK(ENSG00000151151).GENE.frameshift
10:58196405:ACT:A	GHS	ADD-WGR-FIRTH	34.76 (1.70-712.13)	0.021264	3.12e-06	1062|1|0	159348|0|0	IPMK(ENSG00000151151).GENE.frameshift
10:58196488:T:A	GHS	ADD-WGR-FIRTH	68.75 (4.54-1040.97)	0.00227791	1.87e-05	1065|1|0	159639|5|0	IPMK(ENSG00000151151).GENE.missense_5
10:58196488:T:A	MAYO-CLINIC	ADD-WGR-FIRTH	224.95 (9.38-5393.27)	0.000834336	8.66e-06	354|1|0	115062|1|0	IPMK(ENSG00000151151).GENE.missense_5
10:58196488:T:G	UKB	ADD-WGR-FIRTH	127.39 (5.45-2977.74)	0.00257454	1.1e-06	1387|1|0	452976|0|0	IPMK(ENSG00000151151).GENE.missense_5
10:58196512:G:A	GHS	ADD-WGR-FIRTH	422.13 (15.03-11855.60)	0.000381523	3.11e-06	1065|1|0	159644|0|0	IPMK(ENSG00000151151).GENE.missense_5
10:58216170:A:G	SINAI	ADD-WGR-FIRTH	106.17 (4.61-2446.64)	0.00356589	1.68e-05	168|1|0	29676|0|0	IPMK(ENSG00000151151).GENE.missense_5
10:58216302:A:T	UKB	ADD-WGR-FIRTH	540.80 (18.50-15805.60)	0.00025771	1.1e-06	1387|1|0	452974|0|0	IPMK(ENSG00000151151).GENE.missense_5
10:58227082:T:A	SINAI	ADD-WGR-FIRTH	21.62 (1.88-248.08)	0.0135451	0.000184298	168|1|0	29664|10|0	IPMK(ENSG00000151151).GENE.stop_gained
