# Supplementary material for: A large meta-analysis identifies genes associated with anterior uveitis
Source: Nat Commun. 2023 Nov 11;14:7300. doi: 10.1038/s41467-023-43036-1 (PMC10638276; doi:10.1038/s41467-023-43036-1)
Supplement: Supplementary file 5 — Supplementary Data 2 [file 41467_2023_43036_MOESM5_ESM.xlsx]

## Sheet: Sheet1
Supplementary Data 2. Annotated list of variants in AU cases that are included in the top gene burden results.
Gene	Variant_ID	dbsnp_rsids	Variant	Cases (Het)	Cases (Hom)	Gene_ID	Canonical	HGVSc	HGVSp	Protein	CADD	Polyphen2	Polyphen2	GERP_RS	SIFT	gnomAD AF	gnomAD AF	gnomAD AF	gnomAD AF	gnomAD AF	gnomAD AF	topMed AF	ClinVar	HGMD	ClinVar disease	HGMD disease
			Effect				Transcript			Domain (pfam)	PHRED	HDIV rank	HVAR rank	rank		Exomes (ALL)	Exomes (NFE)	Exomes (AFR)	Genomes (ALL)	Genomes (NFE)	Genomes (AFR)	ALL	pathogenic	pathogenic
ADGRF5	6:46856735:AC:A		frameshift	1	0	ENSG00000069122	ENST00000283296	c.3858del	p.Trp1286fs	.	.	.	.	.	.	.	.	.	.	.	.	.	.	.	.	.
ADGRF5	6:46858128:C:T		splice_donor	1	0	ENSG00000069122	ENST00000283296	c.3774+1G>A	.	7tm_2	33	.	.	0.77279	.	.	.	.	.	.	.	.	.	.	.	.
ADGRF5	6:46858220:A:T		stop_gained	1	0	ENSG00000069122	ENST00000283296	c.3683T>A	p.Leu1228Ter	7tm_2	44	.	.	0.77279	.	.	.	.	.	.	.	.	.	.	.	.
ADGRF5	6:46858622:TGGATGAAGAAGGTGGCAGCCACACA:T	rs1163992270	frameshift	2	0	ENSG00000069122	ENST00000283296	c.3256_3280del	p.Cys1086fs	.	.	.	.	.	.	3.97839e-06	.	.	.	.	.	.	.	.	.	.
ADGRF5	6:46859148:CAA:C	rs1769418199	frameshift	1	0	ENSG00000069122	ENST00000283296	c.2753_2754del	p.Phe918fs	.	.	.	.	.	.	.	.	.	.	.	.	3.778e-06	.	.	.	.
ADGRF5	6:46880029:AT:A	rs1772274738	frameshift	1	0	ENSG00000069122	ENST00000283296	c.824del	p.Asn275fs	.	.	.	.	.	.	.	.	.	.	.	.	3.778e-06	.	.	.	.
ACHE	7:100892728:G:A	rs1161059699	missense	1	0	ENSG00000087085	ENST00000302913	c.1159C>T	p.Arg387Trp	COesterase	27.2	0.90584	0.88582	0.35933	0	.	.	.	.	.	.	7.55601e-06	.	.	.	.
ACHE	7:100893287:C:T	rs1790810556	missense	1	0	ENSG00000087085	ENST00000302913	c.946G>A	p.Glu316Lys	COesterase	24.3	0.90584	0.97372	0.64894	0.001	.	.	.	.	.	.	3.778e-06	.	.	.	.
ACHE	7:100893652:C:T	rs1167741919	missense	1	0	ENSG00000087085	ENST00000302913	c.581G>A	p.Gly194Glu	COesterase	24.9	0.90584	0.97372	0.69729	0.013	.	.	.	6.56806e-06	1.46977e-05	0	3.778e-06	.	.	.	.
ACHE	7:100893845:G:A		missense	1	0	ENSG00000087085	ENST00000302913	c.388C>T	p.Leu130Phe	COesterase	27.6	0.90584	0.97372	0.81022	0.002	.	.	.	.	.	.	.	.	.	.	.
ACHE	7:100893847:T:C		missense	1	0	ENSG00000087085	ENST00000302913	c.386A>G	p.Tyr129Cys	COesterase	28.7	0.90584	0.97372	0.81022	0	.	.	.	.	.	.	.	.	.	.	.
ACHE	7:100893988:T:C		missense	1	0	ENSG00000087085	ENST00000302913	c.245A>G	p.Glu82Gly	COesterase	26.9	0.90584	0.79672	0.66742	0.013	.	.	.	.	.	.	.	.	.	.	.
IDO2	8:39935219:G:T		splice_donor	1	0	ENSG00000188676	ENST00000502986	c.22+1G>T	.	.	20.9	.	.	0.2012	.	.	.	.	.	.	.	.	.	.	.	.
IDO2	8:39987871:GA:G	rs754131080	frameshift	1	0	ENSG00000188676	ENST00000502986	c.452del	p.Asn151fs	.	29.7	.	.	.	.	0.000146703	.	.	9.85753e-05	.	.	9.06721e-05	.	.	.	.
IDO2	8:39989787:C:T	rs199869245	stop_gained	4	1	ENSG00000188676	ENST00000502986	c.655C>T	p.Arg219Ter	IDO	35	.	.	0.60666	.	0.000140424	0.000103374	0.00115825	0.00050602	0.000102887	0.00161695	0.000574257	.	.	.	.
IDO2	8:39989793:A:T	rs151088117	stop_gained	16	0	ENSG00000188676	ENST00000502986	c.661A>T	p.Arg221Ter	IDO	37	.	.	0.24841	.	0.00073047	0	0.0109994	0.00325307	1.46998e-05	0.0115819	0.0039329	.	.	.	.
IDO2	8:40013653:C:T	rs1159134446	stop_gained	1	0	ENSG00000188676	ENST00000502986	c.847C>T	p.Gln283Ter	IDO	45	.	.	0.80675	.	.	.	.	1.31453e-05	0	0	1.1334e-05	.	.	.	.
IDO2	8:40015381:C:T	rs369897046	stop_gained	2	0	ENSG00000188676	ENST00000502986	c.1042C>T	p.Gln348Ter	IDO	40	.	.	0.32903	.	5.22155e-05	0	0.000774994	0.000315495	0	0.00106188	0.00026446	.	.	.	.
IDO2	8:40015454:CAGCCAAGGCAA:C	rs762382412	frameshift	2	0	ENSG00000188676	ENST00000502986	c.1080_1090del	p.Lys361fs	.	32	.	.	.	.	.	.	.	.	.	.	7.55601e-06	.	.	.	.
IPMK	10:58196183:G:A		stop_gained	1	0	ENSG00000151151	ENST00000373935	c.1144C>T	p.Arg382Ter	IPK	36	.	.	0.3551	.	.	.	.	.	.	.	.	.	.	.	Small intesti-l carcinoid
IPMK	10:58196186:C:A	rs144385789	missense	1	0	ENSG00000151151	ENST00000373935	c.1141G>T	p.Val381Leu	IPK	24	0.54515	0.49239	0.98675	0.011	4.7724e-05	0	0	2.62847e-05	0	0	3.778e-06	.	.	.	Small intesti-l carcinoid
IPMK	10:58196330:TCTGA:T		frameshift	1	0	ENSG00000151151	ENST00000373935	c.993_996del	p.Ser331fs	.	.	.	.	.	.	.	.	.	.	.	.	.	.	TRUE	.	Small intesti-l carcinoid
IPMK	10:58196405:ACT:A		frameshift	1	0	ENSG00000151151	ENST00000373935	c.920_921del	p.Glu307fs	.	.	.	.	.	.	.	.	.	.	.	.	.	.	.	.	Small intesti-l carcinoid
IPMK	10:58196488:T:A	rs148537566	missense	2	0	ENSG00000151151	ENST00000373935	c.839A>T	p.Lys280Ile	IPK	26.4	0.62824	0.62698	0.96935	0.011	3.98035e-06	8.79972e-06	0	1.31391e-05	2.93979e-05	0	.	.	.	.	Small intesti-l carcinoid
IPMK	10:58196488:T:G		missense	1	0	ENSG00000151151	ENST00000373935	c.839A>C	p.Lys280Thr	IPK	23.7	0.45051	0.48285	0.96935	0.029	.	.	.	.	.	.	.	.	.	.	Small intesti-l carcinoid
IPMK	10:58196512:G:A	rs1837896535	missense	1	0	ENSG00000151151	ENST00000373935	c.815C>T	p.Thr272Ile	IPK	22.9	0.51088	0.51505	0.68106	0.047	.	.	.	6.57099e-06	1.46968e-05	0	3.778e-06	.	.	.	Small intesti-l carcinoid
IPMK	10:58216170:A:G	rs1838241968	missense	1	0	ENSG00000151151	ENST00000373935	c.521T>C	p.Ile174Thr	IPK	26.4	0.52538	0.60313	0.81386	0.003	.	.	.	.	.	.	3.778e-06	.	.	.	Small intesti-l carcinoid
IPMK	10:58216302:A:T	rs887082326	missense	1	0	ENSG00000151151	ENST00000373935	c.389T>A	p.Leu130Gln	IPK	29.4	0.90584	0.92359	0.9007	0	.	.	.	6.57099e-06	0	0	7.55601e-06	.	.	.	Small intesti-l carcinoid
IPMK	10:58227082:T:A		stop_gained	1	0	ENSG00000151151	ENST00000373935	c.334A>T	p.Lys112Ter	IPK	37	.	.	0.59717	.	.	.	.	.	.	.	.	.	.	.	Small intesti-l carcinoid
STXBP2	19:7639059:C:T	rs1384429166	missense	1	0	ENSG00000076944	ENST00000441779	c.128C>T	p.Ser43Phe	Sec1	31	0.90584	0.86255	0.83678	0.001	0	.	.	.	.	.	.	.	.	Familial hemophagocytic lymphohistiocytosis	Haemophagocytic lymphohistiocytosis
STXBP2	19:7639751:C:T	rs764937841	missense	1	0	ENSG00000076944	ENST00000441779	c.190C>T	p.Arg64Trp	Sec1	25.1	0.90584	0.77487	0.25423	0.003	1.99083e-05	2.64173e-05	0	1.31399e-05	0	0	1.5112e-05	FALSE	.	Familial hemophagocytic lymphohistiocytosis	Haemophagocytic lymphohistiocytosis
STXBP2	19:7640806:G:A	rs767497356	missense	1	0	ENSG00000076944	ENST00000441779	c.355G>A	p.Asp119Asn	Sec1	25.9	0.90584	0.74454	0.69729	0.004	7.95342e-06	0	6.15157e-05	1.31422e-05	0	0	1.1334e-05	.	.	Familial hemophagocytic lymphohistiocytosis	Haemophagocytic lymphohistiocytosis
STXBP2	19:7641717:G:C	rs748998296	missense	1	0	ENSG00000076944	ENST00000441779	c.475G>C	p.Asp159His	Sec1	32	0.90584	0.88582	0.5054	0.001	6.17391e-06	1.5706e-05	0	2.62995e-05	5.88201e-05	0	1.5112e-05	.	.	Familial hemophagocytic lymphohistiocytosis	Haemophagocytic lymphohistiocytosis
STXBP2	19:7642105:C:G	rs1243481529	missense	1	0	ENSG00000076944	ENST00000441779	c.683C>G	p.Pro228Arg	Sec1	27.1	0.90584	0.88582	0.51643	0.018	.	.	.	1.31432e-05	0	4.82602e-05	4.53361e-05	FALSE	.	Familial hemophagocytic lymphohistiocytosis	Haemophagocytic lymphohistiocytosis
STXBP2	19:7642242:C:G	rs753879238	missense	1	0	ENSG00000076944	ENST00000441779	c.736C>G	p.Arg246Gly	Sec1	26.2	0.90584	0.97372	0.38946	0	3.9782e-06	0	6.1546e-05	6.57125e-06	0	2.41336e-05	1.1334e-05	FALSE	TRUE	Familial hemophagocytic lymphohistiocytosis	Haemophagocytic lymphohistiocytosis
STXBP2	19:7646304:A:G	rs1040196718	missense	1	0	ENSG00000076944	ENST00000441779	c.1445A>G	p.Gln482Arg	Sec1	26.7	0.56013	0.61279	0.56724	0.035	.	.	.	1.3148e-05	0	2.41394e-05	1.5112e-05	FALSE	.	Familial hemophagocytic lymphohistiocytosis	Haemophagocytic lymphohistiocytosis
STXBP2	19:7647463:G:A	rs759514227	missense	1	0	ENSG00000076944	ENST00000441779	c.1681G>A	p.Ala561Thr	Sec1	26.7	0.90584	0.79672	0.73479	0.001	3.28539e-05	9.15399e-06	6.55222e-05	6.57186e-06	1.47011e-05	0	1.5112e-05	FALSE	.	Familial hemophagocytic lymphohistiocytosis	Haemophagocytic lymphohistiocytosis
STXBP2	19:7647728:C:T	rs375332778	missense	1	0	ENSG00000076944	ENST00000441779	c.1733C>T	p.Ser578Phe	Sec1	25	0.90584	0.77487	0.53164	0.001	3.98121e-06	0	6.15385e-05	6.57419e-06	0	2.41406e-05	7.55601e-06	.	.	Familial hemophagocytic lymphohistiocytosis	Haemophagocytic lymphohistiocytosis

## Sheet: Sheet2
Supplementary Table S9. Annotated list of variants that are included in the top gene burden results.
Gene_Name	Variant_ID	dbsnp_rsids	Cases (Het)	Cases (Hom)	Gene_ID	Variant_Effect	Canonical_Transcript	HGVSc	HGVSp	Uniprot_acc	Protein_Domain_pfam	clinvarVariants_pathogenic	hgmdVariants_pathogenic	cadd_phredScore	CADD_raw_rankscore	Polyphen2_HDIV_rankscore	Polyphen2_HVAR_rankscore	GERP_RS_rankscore	Integrated_fitCons_rankscore	MPC_rankscore	DANN_rankscore	SIFT_score	MutationTaster_score	FATHMM_score	PROVEAN_score	MetaSVM_score	PrimateAI_score	LRT_score	MutPred_score	phyloP30way_mammalian	phastCons30way_mammalian	ExAC_AF_ALL	ExAC_NFE_AF	ExAC_AFR_AF	gnomadExomes_AF_ALL	gnomAD_exomes_NFE_AF	gnomAD_exomes_AFR_AF	gnomAD_exomes_non_neuro_NFE_AF	gnomAD_exomes_non_neuro_AFR_AF	gnomadGenomes_AF_ALL	gnomAD_genomes_NFE_AF	gnomAD_genomes_AFR_AF	topMed_AF_ALL	clinvar_disease	hgmd_disease
ADGRF5	6:46856735:AC:A		1	0	ENSG00000069122	frameshift	ENST00000283296	c.3858del	p.Trp1286fs	.	.	.	.	.	.	.	.	.	.	.	.	.	.	.	.	.	.	.	.	.	.	.	.	.	.	.	.	.	.	.	.	.	.
ADGRF5	6:46858128:C:T		1	0	ENSG00000069122	splice_donor	ENST00000283296	c.3774+1G>A	.	Q8IZF2	7tm_2	.	.	33	0.93956	.	.	0.77279	0.00275	.	0.72318	.	1;1;1;1;1;1	.	.	.	.	.	.	1.026	0.94	.	.	.	.	.	.	.	.	.	.	.	.
ADGRF5	6:46858220:A:T		1	0	ENSG00000069122	stop_gained	ENST00000283296	c.3683T>A	p.Leu1228Ter	Q8IZF2	7tm_2	.	.	44	0.99522	.	.	0.77279	0.8544	.	0.6124	.	1;1;1;1;1;1	.	.	.	.	0.000238	.	1.312	1	.	.	.	.	.	.	.	.	.	.	.	.
ADGRF5	6:46858622:TGGATGAAGAAGGTGGCAGCCACACA:T	rs1163992270	2	0	ENSG00000069122	frameshift	ENST00000283296	c.3256_3280del	p.Cys1086fs	.	.	.	.	.	.	.	.	.	.	.	.	.	.	.	.	.	.	.	.	.	.	.	.	.	3.97839e-06	.	.	.	.	.	.	.	.
ADGRF5	6:46859148:CAA:C	rs1769418199	1	0	ENSG00000069122	frameshift	ENST00000283296	c.2753_2754del	p.Phe918fs	.	.	.	.	.	.	.	.	.	.	.	.	.	.	.	.	.	.	.	.	.	.	.	.	.	.	.	.	.	.	.	.	.	3.778e-06
ADGRF5	6:46880029:AT:A	rs1772274738	1	0	ENSG00000069122	frameshift	ENST00000283296	c.824del	p.Asn275fs	.	.	.	.	.	.	.	.	.	.	.	.	.	.	.	.	.	.	.	.	.	.	.	.	.	.	.	.	.	.	.	.	.	3.778e-06
ACHE	7:100892728:G:A	rs1161059699	1	0	ENSG00000087085	missense	ENST00000302913	c.1159C>T	p.Arg387Trp	P22303-2	COesterase	.	.	27.2	0.79866	0.90584	0.88582	0.35933	0.37627	0.94168	0.97275	0	1;1;1;1;1;1	-0.39	-6.44	-0.1132	0.696363	0	0.763	1.176	1	.	.	.	.	.	.	.	.	.	.	.	7.55601e-06
ACHE	7:100893287:C:T	rs1790810556	1	0	ENSG00000087085	missense	ENST00000302913	c.946G>A	p.Glu316Lys	P22303-2	COesterase	.	.	24.3	0.60384	0.90584	0.97372	0.64894	0.61202	0.9489	0.95653	0.001	1;1;1;1;1;1	-0.31	-3.2	-0.094	0.658915	0	0.715	1.026	0.934	.	.	.	.	.	.	.	.	.	.	.	3.778e-06
ACHE	7:100893652:C:T	rs1167741919	1	0	ENSG00000087085	missense	ENST00000302913	c.581G>A	p.Gly194Glu	P22303-2	COesterase	.	.	24.9	0.65277	0.90584	0.97372	0.69729	0.99124	0.96044	0.88728	0.013	0.999996;0.999996;0.999996;0.999996;0.999996;0.999996	2.28	-4.22	-1.0496	0.661735	0	0.721	1.026	0.655	.	.	.	.	.	.	.	.	6.56806e-06	1.46977e-05	0	3.778e-06
ACHE	7:100893845:G:A		1	0	ENSG00000087085	missense	ENST00000302913	c.388C>T	p.Leu130Phe	P22303-2	COesterase	.	.	27.6	0.81654	0.90584	0.97372	0.81022	0.55306	0.94511	0.95733	0.002	1;1;1;1;1;1	-1.45	-3.2	0.9296	0.728595	0	0.804	1.176	1	.	.	.	.	.	.	.	.	.	.	.	.
ACHE	7:100893847:T:C		1	0	ENSG00000087085	missense	ENST00000302913	c.386A>G	p.Tyr129Cys	P22303-2	COesterase	.	.	28.7	0.8575	0.90584	0.97372	0.81022	0.55306	0.95776	0.88906	0	1;1;1;1;1;1	-0.77	-7.44	0.572	0.782833	0	0.722	1.138	1	.	.	.	.	.	.	.	.	.	.	.	.
ACHE	7:100893988:T:C		1	0	ENSG00000087085	missense	ENST00000302913	c.245A>G	p.Glu82Gly	P22303-2	COesterase	.	.	26.9	0.7797	0.90584	0.79672	0.66742	0.35421	0.94913	0.97048	0.013	0.99997;0.99997;0.99997;0.99997;0.99997;0.99997	-0.5	-3.3	0.1044	0.433498	0	0.571	1.138	1	.	.	.	.	.	.	.	.	.	.	.	.
IDO2	8:39935219:G:T		1	0	ENSG00000188676	splice_donor	ENST00000502986	c.22+1G>T	.	Q6ZQW0	.	.	.	20.9	0.34676	.	.	0.2012	0.00888	.	0.07678	.	0.999923	.	.	.	.	.	.	-0.314	0	.	.	.	.	.	.	.	.	.	.	.	.
IDO2	8:39987871:GA:G	rs754131080	1	0	ENSG00000188676	frameshift	ENST00000502986	c.452del	p.Asn151fs	.	.	.	.	29.7	.	.	.	.	.	.	.	.	.	.	.	.	.	.	.	.	.	.	.	.	0.000146703	.	.	.	.	9.85753e-05	.	.	9.06721e-05
IDO2	8:39989787:C:T	rs199869245	4	1	ENSG00000188676	stop_gained	ENST00000502986	c.655C>T	p.Arg219Ter	Q6ZQW0	IDO	.	.	35	0.96137	.	.	0.60666	0.34471	.	0.93368	.	1;1	.	.	.	.	0.106267	.	0.109	0.093	0.0001406	9.179e-05	0.00135	0.000140424	0.000103374	0.00115825	0.000130688	0.00108869	0.00050602	0.000102887	0.00161695	0.000574257
IDO2	8:39989793:A:T	rs151088117	16	0	ENSG00000188676	stop_gained	ENST00000502986	c.661A>T	p.Arg221Ter	Q6ZQW0	IDO	.	.	37	0.973	.	.	0.24841	0.34471	.	0.84772	.	1;1	.	.	.	.	0.721691	.	1.278	0.472	0.0008771	0	0.0171	0.00073047	0	0.0109994	0	0.0109553	0.00325307	1.46998e-05	0.0115819	0.0039329
IDO2	8:40013653:C:T	rs1159134446	1	0	ENSG00000188676	stop_gained	ENST00000502986	c.847C>T	p.Gln283Ter	Q6ZQW0	IDO	.	.	45	0.99561	.	.	0.80675	0.20929	.	0.87396	.	1;1	.	.	.	.	0	.	1	0.982	.	.	.	.	.	.	.	.	1.31453e-05	0	0	1.1334e-05
IDO2	8:40015381:C:T	rs369897046	2	0	ENSG00000188676	stop_gained	ENST00000502986	c.1042C>T	p.Gln348Ter	Q6ZQW0	IDO	.	.	40	0.98665	.	.	0.32903	0.28877	.	0.55503	.	1;1	.	.	.	.	0.985505	.	0.086	0.965	8.264e-05	0	0.0009184	5.22155e-05	0	0.000774994	0	0.0007768	0.000315495	0	0.00106188	0.00026446
IDO2	8:40015454:CAGCCAAGGCAA:C	rs762382412	2	0	ENSG00000188676	frameshift	ENST00000502986	c.1080_1090del	p.Lys361fs	.	.	.	.	32	.	.	.	.	.	.	.	.	.	.	.	.	.	.	.	.	.	.	.	.	.	.	.	.	.	.	.	.	7.55601e-06
IPMK	10:58196183:G:A		1	0	ENSG00000151151	stop_gained	ENST00000373935	c.1144C>T	p.Arg382Ter	Q8NFU5	IPK	.	.	36	0.97014	.	.	0.3551	0.73137	.	0.70274	.	1	.	.	.	.	2e-05	.	1.089	0.998	.	.	.	.	.	.	.	.	.	.	.	.		Small intesti-l carcinoid
IPMK	10:58196186:C:A	rs144385789	1	0	ENSG00000151151	missense	ENST00000373935	c.1141G>T	p.Val381Leu	Q8NFU5	IPK	.	.	24	0.57915	0.54515	0.49239	0.98675	0.73137	0.31594	0.78523	0.011	0.998101	2.13	-1.61	-1.1426	0.600584	0	.	0.952	0.998	4.942e-05	0	0	4.7724e-05	0	0	0	0	2.62847e-05	0	0	3.778e-06		Small intesti-l carcinoid
IPMK	10:58196330:TCTGA:T		1	0	ENSG00000151151	frameshift	ENST00000373935	c.993_996del	p.Ser331fs	.	.	.	TRUE	.	.	.	.	.	.	.	.	.	.	.	.	.	.	.	.	.	.	.	.	.	.	.	.	.	.	.	.	.	.		Small intesti-l carcinoid
IPMK	10:58196405:ACT:A		1	0	ENSG00000151151	frameshift	ENST00000373935	c.920_921del	p.Glu307fs	.	.	.	.	.	.	.	.	.	.	.	.	.	.	.	.	.	.	.	.	.	.	.	.	.	.	.	.	.	.	.	.	.	.		Small intesti-l carcinoid
IPMK	10:58196488:T:A	rs148537566	2	0	ENSG00000151151	missense	ENST00000373935	c.839A>T	p.Lys280Ile	Q8NFU5	IPK	.	.	26.4	0.75718	0.62824	0.62698	0.96935	0.37627	0.67449	0.65274	0.011	0.671004	2.11	-2.05	-0.8664	0.480827	0	.	1.055	0.999	8.237e-06	1.5e-05	0	3.98035e-06	8.79972e-06	0	1.11774e-05	0	1.31391e-05	2.93979e-05	0	.		Small intesti-l carcinoid
IPMK	10:58196488:T:G		1	0	ENSG00000151151	missense	ENST00000373935	c.839A>C	p.Lys280Thr	Q8NFU5	IPK	.	.	23.7	0.54599	0.45051	0.48285	0.96935	0.37627	0.50795	0.82195	0.029	0.538654	2.17	-0.74	-0.948	0.506908	0	0.452	1.055	0.999	.	.	.	.	.	.	.	.	.	.	.	.		Small intesti-l carcinoid
IPMK	10:58196512:G:A	rs1837896535	1	0	ENSG00000151151	missense	ENST00000373935	c.815C>T	p.Thr272Ile	Q8NFU5	IPK	.	.	22.9	0.46439	0.51088	0.51505	0.68106	0.37627	0.18254	0.9137	0.047	0.80031	2.22	-1.86	-0.9762	0.505117	0.000203	0.592	-0.192	0.993	.	.	.	.	.	.	.	.	6.57099e-06	1.46968e-05	0	3.778e-06		Small intesti-l carcinoid
IPMK	10:58216170:A:G	rs1838241968	1	0	ENSG00000151151	missense	ENST00000373935	c.521T>C	p.Ile174Thr	Q8NFU5	IPK	.	.	26.4	0.75834	0.52538	0.60313	0.81386	0.37627	0.5192	0.8962	0.003	0.999988	2.18	-3.61	-1.1155	0.87268	0	0.628	1.214	1	.	.	.	.	.	.	.	.	.	.	.	3.778e-06		Small intesti-l carcinoid
IPMK	10:58216302:A:T	rs887082326	1	0	ENSG00000151151	missense	ENST00000373935	c.389T>A	p.Leu130Gln	Q8NFU5	IPK	.	.	29.4	0.87827	0.90584	0.92359	0.9007	0.37627	0.58267	0.57593	0	0.999998	1.46	-5.85	-0.3794	0.76891	0	0.902	1.214	1	.	.	.	.	.	.	.	.	6.57099e-06	0	0	7.55601e-06		Small intesti-l carcinoid
IPMK	10:58227082:T:A		1	0	ENSG00000151151	stop_gained	ENST00000373935	c.334A>T	p.Lys112Ter	Q8NFU5	IPK	.	.	37	0.97117	.	.	0.59717	0.46895	.	0.68322	.	1	.	.	.	.	0	.	0.129	0.996	.	.	.	.	.	.	.	.	.	.	.	.		Small intesti-l carcinoid
STXBP2	19:7639059:C:T	rs1384429166	1	0	ENSG00000076944	missense	ENST00000441779	c.128C>T	p.Ser43Phe	Q15833-3	Sec1	.	.	31	0.90166	0.90584	0.86255	0.83678	0.44609	0.71747	0.92663	0.001	1;1;1	-1.2	-3.97	0.4008	0.689018	0	0.576	1.026	0.999	.	.	.	0	.	.	.	.	.	.	.	.	Familial hemophagocytic lymphohistiocytosis 5;Autoinflammatory syndrome;Familial hemophagocytic lymphohistiocytosis;HEMOPHAGOCYTIC LYMPHOHISTIOCYTOSIS, FAMILIAL, 5, WITHOUT MICROVILLUS INCLUSION DISEASE	Haemophagocytic lymphohistiocytosis;Disease of immune dysregulation;Haemophagocytic lymphohistiocytosis/ atypical;Immunodeficiency/ primary
STXBP2	19:7639751:C:T	rs764937841	1	0	ENSG00000076944	missense	ENST00000441779	c.190C>T	p.Arg64Trp	Q15833-3	Sec1	FALSE	.	25.1	0.67446	0.90584	0.77487	0.25423	0.52595	0.31261	0.98449	0.003	0.999976;0.999976;0.999976	-1.4	-4.7	0.1147	0.838706	1e-05	0.732	1.026	1	3.295e-05	3.076e-05	0	1.99083e-05	2.64173e-05	0	2.23674e-05	0	1.31399e-05	0	0	1.5112e-05	Familial hemophagocytic lymphohistiocytosis 5;Autoinflammatory syndrome;Familial hemophagocytic lymphohistiocytosis;HEMOPHAGOCYTIC LYMPHOHISTIOCYTOSIS, FAMILIAL, 5, WITHOUT MICROVILLUS INCLUSION DISEASE	Haemophagocytic lymphohistiocytosis;Disease of immune dysregulation;Haemophagocytic lymphohistiocytosis/ atypical;Immunodeficiency/ primary
STXBP2	19:7640806:G:A	rs767497356	1	0	ENSG00000076944	missense	ENST00000441779	c.355G>A	p.Asp119Asn	Q15833-3	Sec1	.	.	25.9	0.72612	0.90584	0.74454	0.69729	0.73137	0.67119	0.97801	0.004	0.999999;0.999999;0.999999	-1.21	-2.86	0.2141	0.718681	1.3e-05	0.594	1.176	0.924	8.236e-06	0	0	7.95342e-06	0	6.15157e-05	0	6.16599e-05	1.31422e-05	0	0	1.1334e-05	Familial hemophagocytic lymphohistiocytosis 5;Autoinflammatory syndrome;Familial hemophagocytic lymphohistiocytosis;HEMOPHAGOCYTIC LYMPHOHISTIOCYTOSIS, FAMILIAL, 5, WITHOUT MICROVILLUS INCLUSION DISEASE	Haemophagocytic lymphohistiocytosis;Disease of immune dysregulation;Haemophagocytic lymphohistiocytosis/ atypical;Immunodeficiency/ primary
STXBP2	19:7641717:G:C	rs748998296	1	0	ENSG00000076944	missense	ENST00000441779	c.475G>C	p.Asp159His	Q15833-3	Sec1	.	.	32	0.91449	0.90584	0.88582	0.5054	0.61202	0.72314	0.65071	0.001	0.999999;0.999999;0.999999	-1.41	-6.14	0.5056	0.823402	0	0.663	1.176	0.902	.	.	.	6.17391e-06	1.5706e-05	0	1.90382e-05	0	2.62995e-05	5.88201e-05	0	1.5112e-05	Familial hemophagocytic lymphohistiocytosis 5;Autoinflammatory syndrome;Familial hemophagocytic lymphohistiocytosis;HEMOPHAGOCYTIC LYMPHOHISTIOCYTOSIS, FAMILIAL, 5, WITHOUT MICROVILLUS INCLUSION DISEASE	Haemophagocytic lymphohistiocytosis;Disease of immune dysregulation;Haemophagocytic lymphohistiocytosis/ atypical;Immunodeficiency/ primary
STXBP2	19:7642105:C:G	rs1243481529	1	0	ENSG00000076944	missense	ENST00000441779	c.683C>G	p.Pro228Arg	Q15833-3	Sec1	FALSE	.	27.1	0.79261	0.90584	0.88582	0.51643	0.61202	0.71084	0.92403	0.018	0.999997;0.999997;0.999997	-1.02	-6.68	0.1962	0.564743	0	.	1.026	0.998	.	.	.	.	.	.	.	.	1.31432e-05	0	4.82602e-05	4.53361e-05	Familial hemophagocytic lymphohistiocytosis 5;Autoinflammatory syndrome;Familial hemophagocytic lymphohistiocytosis;HEMOPHAGOCYTIC LYMPHOHISTIOCYTOSIS, FAMILIAL, 5, WITHOUT MICROVILLUS INCLUSION DISEASE	Haemophagocytic lymphohistiocytosis;Disease of immune dysregulation;Haemophagocytic lymphohistiocytosis/ atypical;Immunodeficiency/ primary
STXBP2	19:7642242:C:G	rs753879238	1	0	ENSG00000076944	missense	ENST00000441779	c.736C>G	p.Arg246Gly	Q15833-3	Sec1	FALSE	TRUE	26.2	0.74414	0.90584	0.97372	0.38946	0.61202	0.72042	0.9137	0	0.999985;0.999985;0.999985	-5.61	-6.62	1.0798	0.530987	0	0.923	1.026	0.738	.	.	.	3.9782e-06	0	6.1546e-05	0	6.16903e-05	6.57125e-06	0	2.41336e-05	1.1334e-05	Familial hemophagocytic lymphohistiocytosis 5;Autoinflammatory syndrome;Familial hemophagocytic lymphohistiocytosis;HEMOPHAGOCYTIC LYMPHOHISTIOCYTOSIS, FAMILIAL, 5, WITHOUT MICROVILLUS INCLUSION DISEASE	Haemophagocytic lymphohistiocytosis;Disease of immune dysregulation;Haemophagocytic lymphohistiocytosis/ atypical;Immunodeficiency/ primary
STXBP2	19:7646304:A:G	rs1040196718	1	0	ENSG00000076944	missense	ENST00000441779	c.1445A>G	p.Gln482Arg	Q15833-3	Sec1	FALSE	.	26.7	0.77212	0.56013	0.61279	0.56724	0.41761	0.51609	0.86955	0.035	1;1;1	-1.05	-3.54	0.1861	0.585626	0.000138	0.594	1.312	0.999	.	.	.	.	.	.	.	.	1.3148e-05	0	2.41394e-05	1.5112e-05	Familial hemophagocytic lymphohistiocytosis 5;Autoinflammatory syndrome;Familial hemophagocytic lymphohistiocytosis;HEMOPHAGOCYTIC LYMPHOHISTIOCYTOSIS, FAMILIAL, 5, WITHOUT MICROVILLUS INCLUSION DISEASE	Haemophagocytic lymphohistiocytosis;Disease of immune dysregulation;Haemophagocytic lymphohistiocytosis/ atypical;Immunodeficiency/ primary
STXBP2	19:7647463:G:A	rs759514227	1	0	ENSG00000076944	missense	ENST00000441779	c.1681G>A	p.Ala561Thr	Q15833-3	Sec1	FALSE	.	26.7	0.77423	0.90584	0.79672	0.73479	0.61202	0.68219	0.99661	0.001	1;1;1	-1.45	-3.66	0.6157	0.641249	0	.	1.172	0.734	4.121e-05	2.005e-05	0.0001295	3.28539e-05	9.15399e-06	6.55222e-05	1.15843e-05	6.56858e-05	6.57186e-06	1.47011e-05	0	1.5112e-05	Familial hemophagocytic lymphohistiocytosis 5;Autoinflammatory syndrome;Familial hemophagocytic lymphohistiocytosis;HEMOPHAGOCYTIC LYMPHOHISTIOCYTOSIS, FAMILIAL, 5, WITHOUT MICROVILLUS INCLUSION DISEASE	Haemophagocytic lymphohistiocytosis;Disease of immune dysregulation;Haemophagocytic lymphohistiocytosis/ atypical;Immunodeficiency/ primary
STXBP2	19:7647728:C:T	rs375332778	1	0	ENSG00000076944	missense	ENST00000441779	c.1733C>T	p.Ser578Phe	Q15833-3	Sec1	.	.	25	0.66315	0.90584	0.77487	0.53164	0.8544	0.67823	0.81773	0.001	1;1;1	-1.83	-5.14	0.747	0.469387	0	.	1.022	0.474	8.236e-06	0	9.619e-05	3.98121e-06	0	6.15385e-05	0	6.16827e-05	6.57419e-06	0	2.41406e-05	7.55601e-06	Familial hemophagocytic lymphohistiocytosis 5;Autoinflammatory syndrome;Familial hemophagocytic lymphohistiocytosis;HEMOPHAGOCYTIC LYMPHOHISTIOCYTOSIS, FAMILIAL, 5, WITHOUT MICROVILLUS INCLUSION DISEASE	Haemophagocytic lymphohistiocytosis;Disease of immune dysregulation;Haemophagocytic lymphohistiocytosis/ atypical;Immunodeficiency/ primary
