# Supplementary material for: A large meta-analysis identifies genes associated with anterior uveitis
Source: Nat Commun. 2023 Nov 11;14:7300. doi: 10.1038/s41467-023-43036-1 (PMC10638276; doi:10.1038/s41467-023-43036-1)
Supplement: Supplementary file 6 — Supplementary Data 3 [file 41467_2023_43036_MOESM6_ESM.xlsx]

## Sheet: supp_tabIe_IDO2_masks_variants
Supplementary Data 3. Single-variants that are included in the IDO2 PLoF AF<0.1% gene burden mask.
Name	Cohort	Model	Effect (LCI-UCI)	Pval	AAF	Cases Ref|Het|Alt	Controls Ref|Het|Alt	Gene.annot
8:39935219:G:T	UKB	ADD-WGR-FIRTH	211.12 (8.38-5321.73)	0.00115097	1.1e-06	1387|1|0	452973|0|0	IDO2(ENSG00000188676).GENE.splice_donor
8:39987871:GA:G	UCLA	ADD-WGR-FIRTH	10.10 (0.28-367.01)	0.207075	0.0003357	304|1|0	39884|26|0	IDO2(ENSG00000188676).GENE.frameshift
8:39989787:C:T	GHS	ADD-WGR-FIRTH	10.29 (2.34-45.31)	0.00205353	0.00015867	1064|1|1	159594|48|0	IDO2(ENSG00000188676).GENE.stop_gained
8:39989787:C:T	MAYO-CLINIC	ADD-WGR-FIRTH	6.49 (0.17-253.51)	0.31734	0.00017329	354|1|0	115023|39|0	IDO2(ENSG00000188676).GENE.stop_gained
8:39989787:C:T	UCLA	ADD-WGR-FIRTH	23.57 (0.42-1314.60)	0.123481	0.00023622	304|1|0	39893|18|0	IDO2(ENSG00000188676).GENE.stop_gained
8:39989787:C:T	UPENN-PMBB	ADD-WGR-FIRTH	3.62 (0.18-71.26)	0.397905	0.00058985	232|1|0	41255|48|0	IDO2(ENSG00000188676).GENE.stop_gained
8:39989793:A:T	UKB	ADD-WGR-FIRTH	4.67 (2.08-10.49)	0.0001869	0.00028501	1379|9|0	452731|240|5	IDO2(ENSG00000188676).GENE.stop_gained
8:39989793:A:T	GHS	ADD-WGR-FIRTH	9.48 (2.56-35.10)	0.00076226	0.00036401	1062|4|0	159531|113|0	IDO2(ENSG00000188676).GENE.stop_gained
8:39989793:A:T	COLORADO	ADD-WGR-FIRTH	1.48 (0.07-33.69)	0.805229	0.00042795	217|1|0	48812|41|0	IDO2(ENSG00000188676).GENE.stop_gained
8:39989793:A:T	UCLA	ADD-WGR-FIRTH	1.48 (0.25-8.64)	0.660977	0.0007957	303|2|0	39849|62|0	IDO2(ENSG00000188676).GENE.stop_gained
8:40013653:C:T	SINAI	ADD-WGR-FIRTH	28.00 (1.13-695.79)	0.0420668	3.35e-05	168|1|0	29675|1|0	IDO2(ENSG00000188676).GENE.stop_gained
8:40015381:C:T	UKB	ADD-WGR-FIRTH	14.39 (1.41-146.81)	0.0244213	2.42e-05	1387|1|0	452955|21|0	IDO2(ENSG00000188676).GENE.stop_gained
8:40015381:C:T	UPENN-PMBB	ADD-WGR-FIRTH	8.00 (0.25-254.36)	0.238891	0.00025279	232|1|0	41284|20|0	IDO2(ENSG00000188676).GENE.stop_gained
8:40015454:CAGCCAAGGCAA:C	UKB	ADD-WGR-FIRTH	70.21 (8.68-567.90)	6.72e-05	2.2e-05	1386|2|0	452956|18|0	IDO2(ENSG00000188676).GENE.frameshift
