# Supplementary material for: A large meta-analysis identifies genes associated with anterior uveitis
Source: Nat Commun. 2023 Nov 11;14:7300. doi: 10.1038/s41467-023-43036-1 (PMC10638276; doi:10.1038/s41467-023-43036-1)
Supplement: Supplementary file 7 — Supplementary Data 4 [file 41467_2023_43036_MOESM7_ESM.xlsx]

## Sheet: supp Table1
Supplementary Data 4. ERAP1 haplotype associations with B27-positive AU.
Haplotype	ERAP 1 Haplotype-defining variants										Effects and descriptive statistics in B27-positive individuals
	rs72773968	rs3734016	rs26653	rs26618	rs27895	rs2287987	rs30187	rs10050860	rs17482078	rs27044	Frequency	Frequency	Case carriers	Control carriers	OR	P-value
	5:96803892:G:A	5:96803761:C:T	5:96803547:C:G	5:96795133:T:C	5:96793840:C:T	5:96793832:T:C	5:96788627:T:C	5:96786506:C:T	5:96783162:C:T	5:96783148:G:C	in cases	in controls	(none|Het|Hom	(none|Het|Hom)
	I12T	E56K	R127P	I276M	G346D	M349V	K528R	D575N	R725Q	Q730E
Hap1	I	E	P	I	G	M	K	D	R	Q	0.147	0.125	601|226|10	51862|14809|1084	1.2	0.0076
Hap2	T	E	R	I	G	M	K	D	R	Q	0.182	0.139	564|242|31	50291|16105|1359	1.38	5.38e-07
Hap3	T	E	R	I	G	M	K	D	R	E	0.088	0.072	695|137|5	58375|9032|348	1.24	0.014
Hap4	T	E	R	I	G	M	R	D	R	E	0.008	0.008	825|11|1	66744|1004|7	1.06	0.84
Hap5	T	E	R	I	D	M	R	D	R	E	0.062	0.066	738|94|5	59072|8368|315	0.93	0.48
Hap6	T	E	P	I	G	M	R	D	R	E	0.062	0.086	739|93|5	56598|10633|524	0.7	0.0004
Hap7	T	K	P	I	G	M	R	D	R	E	0.047	0.043	759|77|1	62055|5561|139	1.09	0.46
Hap8	T	E	P	M	G	M	R	D	R	E	0.226	0.234	507|281|49	39739|24329|3687	0.96	0.52
Hap9	T	E	P	M	G	M	R	N	R	E	0.001	0.002	835|2|0	67523|232|0	0.7	0.57
Hap10	T	E	P	I	G	V	R	N	Q	E	0.161	0.211	578|249|10	42226|22506|3023	0.71	4.4e-07
