# Supplementary material for: A large meta-analysis identifies genes associated with anterior uveitis
Source: Nat Commun. 2023 Nov 11;14:7300. doi: 10.1038/s41467-023-43036-1 (PMC10638276; doi:10.1038/s41467-023-43036-1)
Supplement: Supplementary file 8 — Supplementary Data 5 [file 41467_2023_43036_MOESM8_ESM.xlsx]

## Sheet: 3way_HLA_ERAP1_generalmodel_tab
Supplementary Data 5. The combined risk for AU with HLA-B27 and ERAP1-haplotyes.
Combined genotype	OR	SE	low	high	N.controls	N.cases	pct.controls	pct.cases	color	HLA	ERAP1_Hap2	ERAP1_Hap10
No-B27; Hap1-No; Hap10-Hom	0.940447	0.0959468	0.779228	1.13502	34869	105	3.9	3	green	0	0	2
No-B27; Hap1-No; Hap10-Het	0.928221	0.0743314	0.802381	1.0738	217150	657	23.9	17.4	green	0	0	1
No-B27; Hap1-No; Hap10-No	1	0	1	1	357595	1273	39.4	33.1	green	0	0	0
No-B27; Hap1-Het; Hap10-Het	1.09939	0.0906111	0.920496	1.31304	46816	174	5.1	4.8	green	0	1	1
No-B27; Hap1-Het; Hap10-No	1.09162	0.0462966	0.996929	1.19531	163739	666	18.1	18.8	green	0	1	0
No-B27; Hap1-Hom; Hap10-No	1.11461	0.106813	0.904074	1.37418	20821	85	2.6	2.4	green	0	2	0
B27-Het; Hap1-No; Hap10-Hom	1.38324	0.248518	0.849881	2.25131	3059	10	0.4	0.4	blue	1	0	2
B27-Het; Hap1-No; Hap10-Het	2.66186	0.124401	2.08591	3.39685	18872	186	2.1	5.7	blue	1	0	1
B27-Het; Hap1-No; Hap10-No	3.00033	0.120115	2.37098	3.79674	29172	361	3.2	10.4	blue	1	0	0
B27-Het; Hap1-Het; Hap10-Het	4.14974	0.146023	3.11692	5.5248	3948	53	0.5	1.7	blue	1	1	1
B27-Het; Hap1-Het; Hap10-No	3.67544	0.134399	2.82429	4.7831	12636	190	1.4	5.4	blue	1	1	0
B27-Het; Hap1-Hom; Hap10-No	6.33151	0.167584	4.55889	8.79336	1497	32	0.1	1.4	blue	1	2	0
B27-Hom; Hap1-No; Hap10-Hom	2.08114	0.501246	0.779184	5.55857	74	0	0	0	red	2	0	2
B27-Hom; Hap1-No; Hap10-Het	7.49441	0.255265	4.54418	12.36	397	10	0	0.5	red	2	0	1
B27-Hom; Hap1-No; Hap10-No	9.00199	0.240231	5.62151	14.4153	669	10	0.1	0.6	red	2	0	0
B27-Hom; Hap1-No; Hap10-Hom	15.7797	0.262035	9.44181	26.3721	82	0	0	0	red	2	1	1
B27-Hom; Hap1-No; Hap10-Het	12.7556	0.267168	7.55591	21.5335	249	6	0	0.5	red	2	1	0
B27-Hom; Hap1-No; Hap10-No	36.9044	0.388879	17.2212	79.0846	28	2	0	0.3	red	2	2	0
