# Supplementary material for: A large meta-analysis identifies genes associated with anterior uveitis
Source: Nat Commun. 2023 Nov 11;14:7300. doi: 10.1038/s41467-023-43036-1 (PMC10638276; doi:10.1038/s41467-023-43036-1)
Supplement: Supplementary file 9 — Supplementary Data 6 [file 41467_2023_43036_MOESM9_ESM.xlsx]

## Sheet: supp_table_CLASSII_UNadjusted
Supplementary Data 6. HLA Class-II allele associations for B27-negative cohort.
	Control	Case
Allele	carriers	carriers	AF	AF.Case	AF.Control	AU.OR	AU.LCI	AU.UCI	AU.SE	AU.Pval	Cohorts Included*
HLA_DPB1.04	637750	2018	0.52479	0.468676	0.524989	0.885243	0.839346	0.933649	0.0271634	7.20899e-06	1, 2, 3, 4, 5, 6, 7, 8
HLA_DQB1.03.04	2734	15	0.00173581	0.00522678	0.00173442	3.05093	1.82895	5.08936	0.261079	1.93338e-05	1, 2, 3, 4, 5, 6, 7, 8
HLA_DPB1.04.01	536920	1617	0.412952	0.360098	0.413139	0.893066	0.844367	0.944574	0.0286096	7.71664e-05	1, 2, 3, 4, 5, 6, 7, 8
HLA_DPB1.03.01	160833	591	0.102722	0.113141	0.102694	1.19757	1.08759	1.31868	0.0491522	0.000244325	1, 2, 3, 4, 5, 6, 7, 8
HLA_DPB1.03	160833	591	0.102722	0.113141	0.102694	1.19757	1.08758	1.31868	0.0491532	0.000244437	1, 2, 3, 4, 5, 6, 7, 8
HLA_DRB1.01.03	18275	72	0.0121322	0.0149562	0.012126	1.53757	1.22006	1.93771	0.118014	0.000267001	1, 2, 3, 4, 5, 6, 7, 8
HLA_DQA1.02	216193	664	0.139183	0.119226	0.139252	0.877289	0.810313	0.949801	0.0405192	0.00123343	1, 2, 3, 4, 5, 6, 7, 8
HLA_DQA1.02.01	216193	664	0.139183	0.119226	0.139252	0.877289	0.810313	0.949801	0.0405192	0.00123343	1, 2, 3, 4, 5, 6, 7, 8
HLA_DRB1.07.01	212613	657	0.137227	0.118414	0.137292	0.890288	0.821968	0.964286	0.0407372	0.00433506	1, 2, 3, 4, 5, 6, 7, 8
HLA_DQB1.03.02	160125	596	0.101225	0.109406	0.101202	1.13499	1.04007	1.23857	0.0445601	0.00448923	1, 2, 3, 4, 5, 6, 7, 8
HLA_DRB1.07	214482	665	0.138179	0.119651	0.138243	0.893382	0.825249	0.967139	0.0404745	0.00534467	1, 2, 3, 4, 5, 6, 7, 8
HLA_DRB1.11.169N	235	2	0.000423392	0.00322816	0.000421876	7.39413	1.77027	30.8841	0.729378	0.006088	1, 2, 4, 5, 6, 8
HLA_DRB1.01.02	21977	130	0.0169731	0.0280856	0.016927	1.26788	1.06113	1.51491	0.0908244	0.00896882	1, 2, 3, 4, 5, 6, 7, 8
HLA_DPA1.02.01	238628	953	0.156477	0.188662	0.156366	1.09291	1.02196	1.16877	0.0342427	0.00947519	1, 2, 3, 4, 5, 6, 7, 8
HLA_DQB1.06.08	183	3	0.000957255	0.00516852	0.000945752	2.36449	1.22273	4.5724	0.336474	0.0105401	1, 3, 4, 5, 6, 8
HLA_DRB1.04.05	12121	67	0.00878203	0.0131168	0.0087662	1.36814	1.07307	1.74435	0.123946	0.0114404	1, 2, 3, 4, 5, 6, 7, 8
HLA_DPB1.55	33	1	9.89418e-05	0.00337838	9.10318e-05	14.5831	1.81871	116.933	1.06213	0.0116325	1, 4, 5, 6, 8
HLA_DPB1.55.01	33	1	9.89418e-05	0.00337838	9.10318e-05	14.5831	1.81871	116.933	1.06213	0.0116325	1, 4, 5, 6, 8
HLA_DRB1.08.01	32086	130	0.0203384	0.0262867	0.0203226	1.24587	1.04556	1.48456	0.0894303	0.0139644	1, 2, 3, 4, 5, 6, 7, 8
HLA_DPB1.45.01	168	1	0.000200826	0.00337838	0.000199782	9.89414	1.5723	62.2617	0.938489	0.0145996	1, 2, 4, 5, 6, 7, 8
HLA_DPB1.45	168	1	0.000200826	0.00337838	0.000199782	9.89414	1.5723	62.2617	0.938489	0.0145996	1, 2, 4, 5, 6, 7, 8
HLA_DRB1.08.11	247	2	0.000578057	0.00315118	0.0005739	2.36978	1.18558	4.73679	0.353356	0.0146174	1, 3, 4, 5, 6, 7, 8
HLA_DPA1.02	295062	1199	0.203299	0.257089	0.203113	1.07977	1.01432	1.14945	0.0319044	0.0161477	1, 2, 3, 4, 5, 6, 7, 8
HLA_DPB1.23.01	4545	23	0.00358301	0.00605255	0.00357673	1.65784	1.09736	2.50458	0.210518	0.0163374	1, 2, 3, 4, 5, 6, 7, 8
HLA_DPB1.23	4545	23	0.00358301	0.00605255	0.00357674	1.65782	1.09735	2.50456	0.210518	0.016339	1, 2, 3, 4, 5, 6, 7, 8
HLA_DQA1.03	280752	1001	0.185718	0.192182	0.185703	1.11129	1.01912	1.21179	0.0441754	0.0169097	1, 2, 3, 4, 5, 6, 7, 8
HLA_DQA1.03.01	279771	999	0.18492	0.191609	0.184904	1.11106	1.01885	1.21162	0.0442052	0.017198	1, 2, 3, 4, 5, 6, 7, 8
HLA_DRB1.04.04	57222	201	0.0356667	0.0376151	0.0356648	1.18167	1.02714	1.35945	0.0715076	0.0195747	1, 2, 3, 4, 5, 6, 7, 8
HLA_DRB1.04.07	17872	75	0.0115445	0.0139668	0.0115367	1.31224	1.04443	1.64873	0.116464	0.0196353	1, 2, 3, 4, 5, 6, 7, 8
HLA_DPB1.19	9343	47	0.00586204	0.0104951	0.00585064	1.53943	1.07027	2.21425	0.185464	0.0200123	1, 2, 3, 4, 6, 7, 8
HLA_DPB1.19.01	9343	47	0.00586203	0.0104951	0.00585063	1.53944	1.07027	2.21428	0.185467	0.020013	1, 2, 3, 4, 6, 7, 8
HLA_DPB1.01	105898	500	0.0710769	0.118889	0.070928	1.11421	1.01584	1.2221	0.0471587	0.0218388	1, 2, 3, 4, 5, 6, 7, 8
HLA_DPB1.01.01	105898	500	0.0710769	0.118889	0.070928	1.11421	1.01584	1.2221	0.0471587	0.0218388	1, 2, 3, 4, 5, 6, 7, 8
HLA_DPA1.01	795554	2663	0.795896	0.750812	0.796062	0.92953	0.872586	0.990189	0.0322544	0.0234741	1, 2, 3, 4, 5, 6, 7, 8
HLA_DPB1.18.01	4288	58	0.0113128	0.0346491	0.0112158	1.36223	1.04198	1.7809	0.136738	0.0237791	1, 2, 3, 4, 5, 6, 7, 8
HLA_DPB1.18	4288	58	0.0113128	0.034649	0.0112158	1.36221	1.04197	1.78089	0.136738	0.0237837	1, 2, 3, 4, 5, 6, 7, 8
HLA_DRB1.13.10	71	1	0.000186003	0.00177936	0.000183633	8.73218	1.31602	57.9406	0.96553	0.024808	1, 4, 6, 8
HLA_DRB1.04.10	364	2	0.000750133	0.00216972	0.000748454	2.197	1.10013	4.38749	0.352896	0.0257218	1, 2, 3, 4, 5, 6, 7, 8
HLA_DPB1.30	236	4	0.000746051	0.00527671	0.000734041	13.081	1.27428	134.283	1.18818	0.0304677	1, 2, 3, 4, 5, 6, 7,
HLA_DPB1.30.01	236	4	0.000746051	0.00527671	0.000734041	13.081	1.27428	134.283	1.18818	0.0304677	1, 2, 3, 4, 5, 6, 7,
HLA_DPB1.28	250	1	0.000259104	0.00337838	0.000257928	6.78796	1.19032	38.7093	0.888245	0.0310754	2, 4, 5, 6, 7, 8
HLA_DPB1.28.01	250	1	0.000259104	0.00337838	0.000257928	6.78796	1.19032	38.7093	0.888245	0.0310754	2, 4, 5, 6, 7, 8
HLA_DQB1.06.11	86	1	0.000402221	0.00337838	0.000393167	2.24358	1.06891	4.70912	0.378288	0.0326688	1, 3, 4, 5, 6, 8
HLA_DQB1.06	365934	1216	0.248708	0.238907	0.248747	0.936613	0.881767	0.994871	0.0307877	0.033422	1, 2, 3, 4, 5, 6, 7, 8
HLA_DPA1.01.03	792831	2648	0.789166	0.744231	0.789331	0.934693	0.87792	0.995138	0.0319716	0.0346519	1, 2, 3, 4, 5, 6, 7, 8
HLA_DRB1.08	49092	231	0.0315493	0.0421605	0.0315108	1.14889	1.00712	1.31063	0.0671994	0.0388785	1, 2, 3, 4, 5, 6, 7, 8
HLA_DPB1.46	11	0	4.86421e-05	NA	4.88973e-05	0.95609	0.915857	0.998091	0.0219353	0.0406519	1, 2, 4, 5, 6, 8
HLA_DPB1.46.01	11	0	4.86421e-05	NA	4.88973e-05	0.95609	0.915857	0.998091	0.0219353	0.0406519	1, 2, 4, 5, 6, 8
HLA_DPB1.80	27	1	0.000106141	0.00234742	0.000100397	2.55831	1.00438	6.51639	0.477037	0.0489388	3, 4, 5, 6, 8
HLA_DPB1.80.01	27	1	0.000106141	0.00234742	0.000100397	2.55831	1.00438	6.51639	0.477037	0.0489388	3, 4, 5, 6, 8
HLA_DQB1.03.05	825	5	0.00196117	0.00684399	0.00194784	2.4612	0.998541	6.06634	0.460268	0.050372	1, 2, 3, 4, 5, 6, 8
HLA_DPA1.01.12	482	3	0.00106847	0.00349861	0.00106857	3.11235	0.98539	9.83032	0.586794	0.0530047	1, 4, 5, 6, 8
HLA_DQA1.04	45157	231	0.0307662	0.0498297	0.0306988	1.13668	0.996461	1.29663	0.0671734	0.0564961	1, 2, 3, 4, 5, 6, 7, 8
HLA_DQA1.04.01	45157	231	0.0307662	0.0498297	0.0306988	1.13668	0.996461	1.29663	0.0671734	0.0564961	1, 2, 3, 4, 5, 6, 7, 8
HLA_DPB1.21.01	334	2	0.000516831	0.00125752	0.000514332	1.96063	0.979308	3.92528	0.354177	0.0573113	1, 2, 3, 4, 6, 7, 8
HLA_DPB1.21	337	2	0.000523089	0.00125752	0.000520633	1.95788	0.97788	3.92001	0.354206	0.0578524	1, 2, 3, 4, 6, 7, 8
HLA_DQB1.02.02	104605	292	0.100128	0.0850583	0.100172	0.86239	0.736848	1.00932	0.0802695	0.0651272	1, 2, 3, 4, 5, 6, 7, 8
HLA_DPB1.09.01	12257	48	0.00761828	0.0101214	0.00761457	1.30455	0.97935	1.73773	0.14629	0.0691672	1, 2, 3, 4, 5, 6, 7, 8
HLA_DPB1.09	12259	48	0.00761975	0.0101214	0.00761604	1.30384	0.978819	1.73679	0.14629	0.0697363	1, 2, 3, 4, 5, 6, 7, 8
HLA_DQB1.02.53Q	9	0	3.2182e-05	NA	3.23209e-05	1.047	0.995323	1.10135	0.0258232	0.0753336	3, 4, 5, 6, 8
HLA_DPB1.17	28203	152	0.0201823	0.0361422	0.0201201	1.15728	0.984346	1.36058	0.082576	0.076911	1, 2, 3, 4, 5, 6, 7, 8
HLA_DPB1.17.01	28205	152	0.0201832	0.0361422	0.020121	1.15712	0.984211	1.3604	0.0825774	0.0771889	1, 2, 3, 4, 5, 6, 7, 8
HLA_DPA1.01.13	20	0	8.72328e-05	NA	8.77409e-05	2.04116	0.918733	4.53488	0.407293	0.0797982	3, 4, 5, 6, 8
HLA_DRB1.15.04	33	0	9.62895e-05	NA	9.6766e-05	2.0411	0.918707	4.53474	0.407292	0.07981	1, 3, 4, 6, 8
HLA_DRB1.11.10	58	0	0.000482735	NA	0.000485394	2.04109	0.918702	4.53472	0.407292	0.0798124	1, 3, 4, 6, 8
HLA_DPB1.29	84	0	0.000382444	NA	0.000384494	2.04107	0.918692	4.53467	0.407292	0.0798172	1, 3, 4, 6, 8
HLA_DPB1.29.01	84	0	0.000382444	NA	0.000384494	2.04107	0.918692	4.53467	0.407292	0.0798172	1, 3, 4, 6, 8
HLA_DRB1.15.06	85	0	0.000294453	NA	0.000296086	2.04105	0.918682	4.53461	0.407292	0.0798217	1, 3, 4, 5, 6, 8
HLA_DRB1.14.03	134	0	0.000313498	NA	0.000315407	2.04092	0.91863	4.53433	0.407291	0.0798458	1, 3, 4, 5, 6, 7, 8
HLA_DRB1.14.05	281	0	0.000630279	NA	0.000634166	2.04077	0.918562	4.53397	0.407289	0.079877	1, 2, 3, 4, 6, 7, 8
HLA_DRB1.04	253992	878	0.166665	0.167947	0.166669	1.08765	0.98946	1.19559	0.0482764	0.0817767	1, 2, 3, 4, 5, 6, 7, 8
HLA_DRB1.04.06	1013	4	0.00118441	0.00417651	0.00118059	3.39704	0.850055	13.5754	0.706829	0.0836074	1, 2, 3, 4, 6, 7, 8
HLA_DRB1.04.03	10193	43	0.00720116	0.0102192	0.00719301	1.30556	0.96476	1.76674	0.154343	0.0840739	1, 2, 3, 4, 5, 6, 7, 8
HLA_DPB1.39	546	7	0.00282606	0.00608691	0.0028124	1.62041	0.936057	2.80509	0.279984	0.0847164	3, 4, 5, 6, 8
HLA_DPB1.39.01	546	7	0.00282606	0.00608691	0.0028124	1.62041	0.936057	2.80509	0.279984	0.0847164	3, 4, 5, 6, 8
HLA_DPA1.02.07	3	0	3.96427e-05	NA	3.99074e-05	1.04657	0.99318	1.10284	0.0267175	0.0884117	1, 2, 3, 4, 5, 6, 8
HLA_DQA1.01.02	302129	1039	0.199978	0.198777	0.199988	0.945691	0.886381	1.00897	0.0330458	0.0910744	1, 2, 3, 4, 5, 6, 7, 8
HLA_DPB1.10	24889	95	0.0154205	0.0180745	0.0154161	1.21661	0.964636	1.53441	0.118408	0.0977426	1, 2, 4, 5, 6, 7, 8
HLA_DPB1.10.01	24889	95	0.0154205	0.0180745	0.0154161	1.21661	0.964636	1.53441	0.118408	0.0977426	1, 2, 4, 5, 6, 7, 8
HLA_DRB1.01.01	120948	352	0.0765268	0.0648438	0.0765689	0.91549	0.822412	1.0191	0.0547044	0.106516	1, 2, 3, 4, 5, 6, 7, 8
HLA_DPB1.85.01	1319	15	0.00356036	0.0122051	0.00352328	1.62008	0.898287	2.92186	0.300895	0.10883	1, 2, 4, 5, 6, 7, 8
HLA_DPB1.85	1319	15	0.00356036	0.0122051	0.00352328	1.62008	0.898287	2.92186	0.300895	0.10883	1, 2, 4, 5, 6, 7, 8
HLA_DQA1.01.10	776	4	0.00175162	0.00304553	0.00175126	2.26038	0.825358	6.19042	0.514025	0.112612	1, 2, 4, 5, 6, 8
HLA_DPB1.164	17	0	6.16676e-05	NA	6.18604e-05	1.05803	0.983803	1.13786	0.0371127	0.128522	4, 5, 6
HLA_DPB1.164.01	17	0	6.16676e-05	NA	6.18604e-05	1.05803	0.983803	1.13786	0.0371127	0.128522	4, 5, 6
HLA_DPB1.100	29	0	0.000228131	NA	0.000229639	1.05803	0.983802	1.13786	0.0371127	0.128524	1, 4, 5, 6, 8
HLA_DPB1.100.01	29	0	0.000228131	NA	0.000229639	1.05803	0.983802	1.13786	0.0371127	0.128524	1, 4, 5, 6, 8
HLA_DRB1.09	21565	94	0.0136629	0.0199023	0.0136438	1.16617	0.952698	1.42749	0.103158	0.136165	1, 2, 3, 4, 5, 6, 7, 8
HLA_DRB1.03	211802	727	0.137226	0.136436	0.137236	1.10345	0.966314	1.26005	0.0677097	0.145979	1, 2, 3, 4, 5, 6, 7, 8
HLA_DQB1.06.04	52310	161	0.0324977	0.0293796	0.0325117	0.890841	0.762155	1.04125	0.0796012	0.146473	1, 2, 3, 4, 5, 6, 7, 8
HLA_DRB1.09.01	21509	93	0.0136391	0.0198979	0.0136201	1.15956	0.9463	1.42088	0.103694	0.153387	1, 2, 3, 4, 5, 6, 7, 8
HLA_DRB1.08.03	5161	21	0.00355473	0.00546297	0.00355117	1.36029	0.882037	2.09787	0.221035	0.163896	1, 2, 3, 4, 5, 6, 7, 8
HLA_DPB1.26	1613	10	0.00138292	0.00297302	0.00137874	1.56886	0.830935	2.96209	0.324266	0.164888	1, 2, 4, 6, 7, 8
HLA_DPB1.26.01	1613	10	0.00138292	0.00297302	0.00137874	1.56886	0.830935	2.96209	0.324266	0.164888	1, 2, 4, 6, 7, 8
HLA_DQB1.03	467297	1675	0.334166	0.341823	0.334144	1.04112	0.983194	1.10245	0.0292063	0.16769	1, 2, 3, 4, 5, 6, 7, 8
HLA_DRB1.13.05	1764	8	0.00246714	0.00179336	0.00247754	1.6506	0.808554	3.36959	0.364113	0.168718	1, 2, 4, 6, 7, 8
HLA_DQB1.05	235924	899	0.152441	0.167677	0.152391	1.0493	0.979128	1.12451	0.0353169	0.172969	1, 2, 3, 4, 5, 6, 7, 8
HLA_DQB1.05.01	175306	660	0.110448	0.120455	0.110419	1.05728	0.975731	1.14564	0.040953	0.173811	1, 2, 3, 4, 5, 6, 7, 8
HLA_DRB1.14.07	149	2	0.0002398	0.0011838	0.000238504	2.64578	0.650874	10.755	0.715525	0.173896	1, 2, 4, 6, 7, 8
HLA_DRB1.11	130650	505	0.0881289	0.094252	0.0881081	0.939678	0.858499	1.02853	0.0460988	0.177122	1, 2, 3, 4, 5, 6, 7, 8
HLA_DRB3.01	127072	254	0.166802	0.149582	0.166842	0.917096	0.808459	1.04033	0.0643289	0.178523	7
HLA_DRB3.01.01	127072	254	0.166802	0.149582	0.166842	0.917096	0.808459	1.04033	0.0643289	0.178523	7
HLA_DQB1.04.01	1442	6	0.00343854	0.00563154	0.00343607	2.91049	0.60462	14.0104	0.801789	0.182721	1, 2, 3, 4, 5, 6, 7, 8
HLA_DRB1.07.10N	456	2	0.00112376	0.00408069	0.0011219	2.50822	0.637508	9.86837	0.698871	0.188242	3, 4, 6, 8
HLA_DRB1.03.01	206601	683	0.134776	0.130466	0.134802	1.11074	0.948064	1.30133	0.0807968	0.193644	1, 2, 3, 4, 5, 6, 7, 8
HLA_DQA1.03.02	117	1	0.000140253	0.000523013	0.000139374	3.51834	0.48965	25.2807	1.00617	0.211198	7
HLA_DRB1.15.01	208596	620	0.136529	0.1211	0.136585	0.949088	0.874297	1.03028	0.0418789	0.212126	1, 2, 3, 4, 5, 6, 7, 8
HLA_DRB1.14	44510	176	0.0276462	0.0341214	0.0276307	1.10008	0.946102	1.27912	0.0769352	0.215044	1, 2, 3, 4, 5, 6, 7, 8
HLA_DRB1.13	180563	643	0.115379	0.120038	0.115368	0.950662	0.87755	1.02986	0.0408295	0.215261	1, 2, 3, 4, 5, 6, 7, 8
HLA_DQB1.06.03	93779	300	0.0582298	0.0548894	0.0582451	0.930678	0.829668	1.04398	0.0586169	0.220342	1, 2, 3, 4, 5, 6, 7, 8
HLA_DRB3.02.24	105	1	0.000125868	0.000523013	0.000124956	3.22787	0.445397	23.3929	1.01053	0.246209	7
HLA_DRB1.13.02	72199	247	0.0442605	0.0444755	0.0442629	0.92939	0.819404	1.05414	0.0642624	0.254498	1, 2, 3, 4, 5, 6, 7, 8
HLA_DRB1.13.07	16	0	0.000143487	NA	0.000144439	1.09913	0.931928	1.29634	0.0841961	0.261591	1, 2, 3, 4, 6, 8
HLA_DQB1.04.02	45184	205	0.0301601	0.0408045	0.0301222	1.08195	0.941955	1.24276	0.0706977	0.26522	1, 2, 3, 4, 5, 6, 7, 8
HLA_DPB1.11	35968	106	0.0228284	0.0205439	0.0228383	0.897339	0.741034	1.08661	0.0976482	0.2673	1, 2, 4, 5, 6, 7, 8
HLA_DPB1.11.01	35968	106	0.0228284	0.0205439	0.0228383	0.897339	0.741034	1.08661	0.0976482	0.2673	1, 2, 4, 5, 6, 7, 8
HLA_DRB1.13.03	18787	89	0.0119032	0.0169763	0.0118864	1.12461	0.911638	1.38735	0.107121	0.272931	1, 2, 3, 4, 5, 6, 7, 8
HLA_DQB1.04	46615	211	0.0315544	0.042804	0.0315148	1.07942	0.941397	1.23769	0.0698063	0.273583	1, 2, 3, 4, 5, 6, 7, 8
HLA_DRB1.04.08	5350	20	0.00344867	0.00712171	0.00344531	1.3365	0.792777	2.25313	0.266468	0.276369	1, 2, 3, 4, 5, 6, 7, 8
HLA_DQB1.05.04	1352	4	0.00128468	0.00209205	0.00128357	1.03837	0.969998	1.11156	0.0347527	0.278616	1, 2, 3, 4, 5, 6, 7, 8
HLA_DRB1.15	233125	770	0.150733	0.142933	0.150764	0.954552	0.87723	1.03869	0.0430993	0.280497	1, 2, 3, 4, 5, 6, 7, 8
HLA_DRB1.11.01	73938	263	0.0465025	0.0478974	0.0465009	0.930204	0.81539	1.06118	0.0672139	0.281731	1, 2, 3, 4, 5, 6, 7, 8
HLA_DRB1.13.16	10	1	6.40603e-05	0.00234742	5.57011e-05	1.18792	0.861393	1.63822	0.163986	0.293672	1, 3, 4, 6, 8
HLA_DPA1.04.01	1179	8	0.00186558	0.00618642	0.00185394	1.44037	0.71017	2.92136	0.360798	0.31184	1, 2, 4, 5, 6, 7, 8
HLA_DRB1.11.03	7714	20	0.00485287	0.00424798	0.00485822	0.804319	0.518019	1.24885	0.224486	0.332029	1, 2, 3, 4, 5, 6, 7, 8
HLA_DPA1.03.03	6406	70	0.0286311	0.0642357	0.0284445	1.16696	0.853899	1.5948	0.159363	0.332606	1, 2, 4, 5, 6, 8
HLA_DPB1.13	32406	121	0.0202232	0.022578	0.020217	0.915207	0.764755	1.09526	0.0916312	0.333555	1, 2, 3, 4, 5, 6, 7, 8
HLA_DRB1.04.81N	35	1	8.69484e-05	0.00581395	8.59087e-05	11.1752	0.0835938	1493.96	2.49774	0.333868	3, 4, 5, 6, 8
HLA_DPB1.13.01	32405	121	0.0202225	0.022578	0.0202164	0.91526	0.7648	1.09532	0.0916312	0.333871	1, 2, 3, 4, 5, 6, 7, 8
HLA_DQA1.01.03	106647	361	0.066235	0.065766	0.0662417	0.949798	0.855093	1.05499	0.0535923	0.336518	1, 2, 3, 4, 5, 6, 7, 8
HLA_DRB1.08.04	6833	60	0.0095084	0.0186828	0.00946875	1.14037	0.870955	1.49312	0.137511	0.339472	1, 2, 4, 5, 6, 7, 8
HLA_DPB1.81	8	0	2.34672e-05	NA	2.36055e-05	1.03461	0.963282	1.11122	0.0364473	0.350523	1, 2, 3, 4, 5, 6, 7, 8
HLA_DPB1.81.01	8	0	2.34672e-05	NA	2.36055e-05	1.03461	0.963282	1.11122	0.0364473	0.350523	1, 2, 3, 4, 5, 6, 7, 8
HLA_DPB1.16	8094	27	0.00512094	0.0053784	0.00512261	1.19733	0.818824	1.75079	0.193869	0.352928	1, 2, 3, 4, 6, 7, 8
HLA_DPB1.16.01	8094	27	0.00512094	0.0053784	0.00512261	1.19733	0.818824	1.75079	0.193869	0.352928	1, 2, 3, 4, 6, 7, 8
HLA_DQA1.01	538696	1899	0.400354	0.40269	0.40035	0.970227	0.910237	1.03417	0.0325646	0.353327	1, 2, 3, 4, 5, 6, 7, 8
HLA_DQB1.02.03	0	0	NA	NA	NA	1.02718	0.970493	1.08718	0.0289638	0.354506	1, 2, 3, 4, 5, 6, 8
HLA_DQB1.02.05	0	0	NA	NA	NA	1.02718	0.970493	1.08718	0.0289638	0.354506	1, 2, 3, 4, 5, 6, 8
HLA_DQB1.03.132	0	0	NA	NA	NA	1.02718	0.970493	1.08718	0.0289638	0.354506	1, 2, 3, 4, 5, 6, 8
HLA_DQB1.03.23	0	0	NA	NA	NA	1.02718	0.970493	1.08718	0.0289638	0.354506	1, 2, 3, 4, 5, 6, 8
HLA_DQB1.03.30	0	0	NA	NA	NA	1.02718	0.970493	1.08718	0.0289638	0.354506	1, 2, 3, 4, 5, 6, 8
HLA_DQB1.03.69	0	0	NA	NA	NA	1.02718	0.970493	1.08718	0.0289638	0.354506	1, 2, 3, 4, 5, 6, 8
HLA_DQB1.05.51	0	0	NA	NA	NA	1.02718	0.970493	1.08718	0.0289638	0.354506	1, 2, 3, 4, 5, 6, 8
HLA_DRB1.14.54	0	0	NA	NA	NA	1.02718	0.970493	1.08718	0.0289638	0.354506	1, 2, 3, 4, 5, 6, 8
HLA_DRB1.15.13	2983	7	0.00492167	0.00618193	0.00493325	1.46618	0.647327	3.32085	0.417132	0.358956	1, 2, 3, 4, 5, 6, 8
HLA_DQB1.05.02	25891	101	0.0184136	0.0193705	0.0184122	0.914329	0.75231	1.11124	0.0995129	0.368102	1, 2, 3, 4, 5, 6, 7, 8
HLA_DRB4.01.03	184994	416	0.254594	0.252092	0.254599	1.04789	0.944214	1.16295	0.0531548	0.378829	7
HLA_DPB1.06	21414	80	0.0140948	0.0197973	0.014087	1.17928	0.815299	1.70577	0.188324	0.381214	1, 2, 3, 4, 5, 6, 7, 8
HLA_DPB1.06.01	21414	80	0.0140948	0.0197973	0.014087	1.17928	0.815299	1.70577	0.188324	0.381214	1, 2, 3, 4, 5, 6, 7, 8
HLA_DPB1.172	8	0	3.17333e-05	NA	3.19189e-05	1.29664	0.714892	2.35179	0.303781	0.392472	3, 4, 5, 6, 8
HLA_DPB1.172.01	8	0	3.17333e-05	NA	3.19189e-05	1.29664	0.714892	2.35179	0.303781	0.392472	3, 4, 5, 6, 8
HLA_DRB1.14.44	0	0	NA	NA	NA	1.05356	0.932791	1.18998	0.0621204	0.400922	7
HLA_DPA1.03.01	2571	16	0.00265413	0.00662689	0.00264537	1.46428	0.584176	3.67033	0.468844	0.415981	1, 2, 3, 4, 5, 6, 7, 8
HLA_DPA1.01.08	2963	12	0.00502328	0.00595684	0.00502376	1.26257	0.71291	2.23601	0.29161	0.423993	1, 2, 3, 4, 5, 6, 8
HLA_DPA1.02.03	1	0	1.28856e-05	NA	1.29567e-05	1.02854	0.959468	1.10258	0.0354677	0.427554	1, 2, 3, 4, 5, 6, 8
HLA_DRB1.13.01	92357	311	0.0572617	0.0575113	0.0572664	0.956058	0.854335	1.06989	0.0573964	0.433674	1, 2, 3, 4, 5, 6, 7, 8
HLA_DPB1.200	6	0	5.05466e-05	NA	5.08073e-05	1.09391	0.869862	1.37567	0.116932	0.442702	1, 3, 4, 5, 6, 8
HLA_DPB1.200.01	6	0	5.05466e-05	NA	5.08073e-05	1.09391	0.869862	1.37567	0.116932	0.442702	1, 3, 4, 5, 6, 8
HLA_DQB1.06.02	213235	712	0.137731	0.133965	0.137753	0.965153	0.881324	1.05695	0.0463584	0.444211	1, 2, 3, 4, 5, 6, 7, 8
HLA_DPB1.02.02	11327	38	0.00726958	0.00746321	0.00726969	1.13105	0.824299	1.55195	0.161415	0.445518	1, 2, 4, 5, 6, 7, 8
HLA_DQB1.06.09	18754	81	0.0120957	0.0150125	0.0120884	1.09363	0.868346	1.37736	0.117689	0.446958	1, 2, 3, 4, 5, 6, 7, 8
HLA_DRB1.10	15089	68	0.0099697	0.0149182	0.00995383	1.09444	0.861111	1.39098	0.122334	0.460734	1, 2, 4, 5, 6, 7, 8
HLA_DRB1.10.01	15089	68	0.0099697	0.0149182	0.00995383	1.09444	0.861111	1.39098	0.122334	0.460734	1, 2, 4, 5, 6, 7, 8
HLA_DQA1.01.01	210403	784	0.134061	0.143546	0.134036	1.05296	0.918014	1.20774	0.0699743	0.460835	1, 2, 3, 4, 5, 6, 7, 8
HLA_DRB1.01	158990	549	0.0999483	0.0974168	0.0999608	1.03289	0.946822	1.12678	0.0443897	0.466027	1, 2, 3, 4, 5, 6, 7, 8
HLA_DPB1.387	5	0	2.67853e-05	NA	2.69335e-05	1.27279	0.656285	2.46845	0.337953	0.47538	1, 3, 4, 6, 8
HLA_DPB1.387.01	5	0	2.67853e-05	NA	2.69335e-05	1.27279	0.656285	2.46845	0.337953	0.47538	1, 3, 4, 6, 8
HLA_DRB1.11.17	14	0	9.71703e-05	NA	9.77072e-05	1.27278	0.656282	2.46839	0.337947	0.475399	1, 3, 4, 6, 8
HLA_DPB1.20	3357	7	0.0030286	0.00309346	0.00303253	1.31172	0.622309	2.7649	0.380446	0.475709	1, 2, 3, 4, 5, 6, 7, 8
HLA_DPB1.20.01	3357	7	0.0030286	0.00309346	0.00303253	1.31172	0.622308	2.76489	0.380446	0.475712	1, 2, 3, 4, 5, 6, 7, 8
HLA_DRB1.13.31	13	0	5.52298e-05	NA	5.55441e-05	1.2693	0.648333	2.48502	0.342769	0.486615	2, 3, 4, 6, 8
HLA_DPB1.41	22	0	0.000113541	NA	0.000114268	1.26929	0.648339	2.48496	0.342761	0.48662	1, 2, 3, 4, 5, 6, 8
HLA_DPB1.41.01	22	0	0.000113541	NA	0.000114268	1.26929	0.648339	2.48496	0.342761	0.48662	1, 2, 3, 4, 5, 6, 8
HLA_DRB1.01.33N	13	0	3.17068e-05	NA	3.18221e-05	1.26927	0.648278	2.48512	0.342802	0.486698	1, 2, 3, 4, 6, 8
HLA_DRB3.02	111714	287	0.145518	0.16318	0.145478	1.04376	0.923208	1.18005	0.0626188	0.493993	7
HLA_DPB1.31	34	0	0.000110753	NA	0.000111439	1.26553	0.642339	2.49332	0.34599	0.49611	1, 2, 3, 4, 6, 7, 8
HLA_DPB1.31.01	34	0	0.000110753	NA	0.000111439	1.26553	0.642339	2.49332	0.34599	0.49611	1, 2, 3, 4, 6, 7, 8
HLA_DPB1.02.01	200210	716	0.128355	0.130972	0.12835	0.97383	0.901646	1.05179	0.0392939	0.499754	1, 2, 3, 4, 5, 6, 7, 8
HLA_DPB1.333	290	1	0.000766821	0.00234742	0.000768241	1.98538	0.27003	14.5974	1.01789	0.500468	1, 4, 5, 6, 8
HLA_DPB1.333.01	290	1	0.000766821	0.00234742	0.000768241	1.98538	0.27003	14.5974	1.01789	0.500468	1, 4, 5, 6, 8
HLA_DRB3.02.02	111572	286	0.145306	0.162657	0.145266	1.04224	0.921732	1.1785	0.0626906	0.509306	7
HLA_DRB1.11.08	0	0	NA	NA	NA	0.989686	0.959168	1.02117	0.0159804	0.516475	2
HLA_DPB1.22	2	0	2.3975e-06	NA	2.403e-06	0.989802	0.959282	1.02129	0.0159795	0.521209	2, 7
HLA_DPB1.22.01	2	0	2.3975e-06	NA	2.403e-06	0.989802	0.959282	1.02129	0.0159795	0.521209	2, 7
HLA_DRB1.03.04	0	0	NA	NA	NA	0.989803	0.959283	1.02129	0.0159795	0.521238	2
HLA_DRB1.04.37	0	0	NA	NA	NA	0.989806	0.959286	1.0213	0.0159797	0.521402	2
HLA_DPB1.33	10	0	1.19875e-05	NA	1.2015e-05	0.989813	0.959293	1.0213	0.0159795	0.521671	2, 7
HLA_DRB1.04.09	0	0	NA	NA	NA	0.989813	0.959293	1.0213	0.0159795	0.521677	2
HLA_DQA1.06	6967	28	0.00495227	0.0055557	0.00495251	1.12807	0.779729	1.63203	0.188431	0.522475	1, 2, 3, 4, 5, 6, 7, 8
HLA_DQA1.06.01	6967	28	0.00495227	0.0055557	0.00495251	1.12807	0.779729	1.63203	0.188431	0.522475	1, 2, 3, 4, 5, 6, 7, 8
HLA_DPB1.04.02	178185	633	0.113536	0.116808	0.113528	0.972718	0.891505	1.06133	0.0444819	0.534042	1, 2, 3, 4, 5, 6, 7, 8
HLA_DPB1.65	25	0	0.000139272	NA	0.000140006	1.0404	0.917204	1.18014	0.0643018	0.537958	1, 2, 3, 4, 5, 6, 8
HLA_DPB1.65.01	25	0	0.000139272	NA	0.000140006	1.0404	0.917204	1.18014	0.0643018	0.537958	1, 2, 3, 4, 5, 6, 8
HLA_DRB1.15.03	9195	94	0.0219543	0.0641018	0.0217951	1.07793	0.848028	1.37017	0.122395	0.539773	1, 2, 3, 4, 5, 6, 7, 8
HLA_DRB3.99	363952	830	0.644751	0.641213	0.644759	1.02942	0.937175	1.13075	0.0479013	0.544911	7
HLA_DRB3.99.01	363952	830	0.644751	0.641213	0.644759	1.02942	0.937175	1.13075	0.0479013	0.544911	7
HLA_DRB3.03	34226	79	0.0419849	0.042887	0.0419829	0.934561	0.74853	1.16683	0.11325	0.550103	7
HLA_DRB3.03.01	34226	79	0.0419849	0.042887	0.0419829	0.934561	0.74853	1.16683	0.11325	0.550103	7
HLA_DPA1.04	1174	7	0.00184776	0.00472278	0.00183902	1.25479	0.590146	2.66797	0.38488	0.555388	1, 2, 4, 5, 6, 7, 8
HLA_DQB1.02.01	261456	919	0.175678	0.178694	0.175671	1.02017	0.95233	1.09285	0.035111	0.569461	1, 2, 3, 4, 5, 6, 7, 8
HLA_DQB1.03.01	278836	987	0.183392	0.185415	0.18339	0.978311	0.906831	1.05543	0.0387111	0.571098	1, 2, 3, 4, 5, 6, 7, 8
HLA_DRB1.12.02	2787	13	0.00449533	0.00567347	0.00449348	1.16147	0.677267	1.99184	0.275196	0.586496	2, 3, 4, 5, 6, 7, 8
HLA_DRB4.01	234793	525	0.339658	0.332113	0.339675	1.02564	0.93175	1.129	0.0489865	0.60522	7
HLA_DRB5.01	112344	243	0.145504	0.138598	0.14552	0.966341	0.848327	1.10077	0.0664555	0.606403	7
HLA_DRB5.01.01	112342	243	0.145502	0.138598	0.145517	0.966369	0.848352	1.1008	0.0664554	0.60671	7
HLA_DQB1.05.03	41812	165	0.0253254	0.0308787	0.0253142	1.06588	0.832789	1.36422	0.12591	0.612333	1, 2, 3, 4, 5, 6, 7, 8
HLA_DRB1.14.04	3003	11	0.00216646	0.00374803	0.00216333	1.16038	0.65108	2.06806	0.294835	0.613912	1, 2, 4, 5, 6, 7, 8
HLA_DRB4.01.01	67851	148	0.0850643	0.0800209	0.0850759	0.959629	0.813083	1.13259	0.0845495	0.625982	7
HLA_DPB1.02	210663	751	0.135468	0.138459	0.135462	0.981698	0.910659	1.05828	0.038325	0.629832	1, 2, 3, 4, 5, 6, 7, 8
HLA_DRB1.08.06	1095	4	0.00114432	0.00541244	0.00114185	1.26106	0.464886	3.42075	0.509148	0.648705	1, 2, 4, 5, 6, 7, 8
HLA_DRB1.11.04	37168	147	0.0265844	0.0305416	0.0265752	1.03915	0.880664	1.22615	0.0844291	0.649245	1, 2, 3, 4, 5, 6, 7, 8
HLA_DRB1.04.02	12869	55	0.0113596	0.0150745	0.0113474	1.06277	0.811606	1.39165	0.137561	0.658108	1, 2, 4, 5, 6, 7, 8
HLA_DRB4.99	368105	846	0.659192	0.667364	0.659174	0.978665	0.889192	1.07714	0.0489176	0.65932	7
HLA_DRB4.99.01	368105	846	0.659192	0.667364	0.659174	0.978665	0.889192	1.07714	0.0489176	0.65932	7
HLA_DRB5.99	406985	931	0.845662	0.850418	0.845652	1.02641	0.904855	1.1643	0.0643133	0.685193	7
HLA_DRB5.99.01	406985	931	0.845662	0.850418	0.845652	1.02641	0.904855	1.1643	0.0643133	0.685193	7
HLA_DPB1.05	38631	122	0.0255243	0.0260032	0.0255279	0.965439	0.805638	1.15694	0.092322	0.703218	1, 2, 3, 4, 5, 6, 7, 8
HLA_DPB1.05.01	38573	122	0.0254958	0.0260032	0.0254994	0.966549	0.806561	1.15827	0.0923244	0.712484	1, 2, 3, 4, 5, 6, 7, 8
HLA_DRB1.14.02	1374	6	0.00295115	0.00597407	0.00294672	1.19531	0.459415	3.10997	0.48787	0.714602	1, 2, 4, 5, 6, 7, 8
HLA_DRB5.02	7095	20	0.00857224	0.0104603	0.00856791	1.07787	0.692773	1.67702	0.225533	0.739531	7
HLA_DRB5.02.02	7095	20	0.00857224	0.0104603	0.00856791	1.07787	0.692773	1.67702	0.225533	0.739531	7
HLA_DQA1.05.01	358833	1261	0.243503	0.24607	0.243504	1.01757	0.90663	1.14208	0.0588974	0.767457	1, 2, 3, 4, 5, 6, 7, 8
HLA_DRB1.12.01	27475	109	0.016869	0.0232726	0.0168549	1.03058	0.843888	1.25857	0.101969	0.767705	1, 2, 3, 4, 5, 6, 7, 8
HLA_DQA1.05	360309	1264	0.244574	0.246672	0.244576	1.01748	0.906634	1.14188	0.0588506	0.768407	1, 2, 3, 4, 5, 6, 7, 8
HLA_DRB1.12	30422	121	0.0192709	0.0260612	0.019254	1.02697	0.857011	1.23063	0.0923048	0.773136	1, 2, 3, 4, 5, 6, 7, 8
HLA_DPB1.40	734	4	0.00148519	0.00160787	0.00149088	0.870692	0.322152	2.35325	0.507287	0.784887	1, 2, 4, 5, 6, 7, 8
HLA_DPB1.40.01	734	4	0.00148519	0.00160787	0.00149088	0.870692	0.322152	2.35325	0.507287	0.784887	1, 2, 4, 5, 6, 7, 8
HLA_DRB1.08.02	3485	16	0.00829136	0.00821548	0.00829509	1.06896	0.650928	1.75547	0.253089	0.792163	1, 2, 4, 5, 6, 7, 8
HLA_DRB1.15.02	14748	60	0.0112658	0.0142041	0.0112597	1.03492	0.799805	1.33916	0.13149	0.794037	1, 2, 3, 4, 5, 6, 7, 8
HLA_DPA1.02.02	68869	311	0.0499211	0.079343	0.049822	1.0152	0.903897	1.14021	0.0592502	0.798992	1, 2, 3, 4, 5, 6, 7, 8
HLA_DPB1.51	26	0	7.12926e-05	NA	7.15643e-05	0.991347	0.92641	1.06084	0.0345656	0.801483	1, 2, 4, 5, 6, 8
HLA_DPB1.51.01	26	0	7.12926e-05	NA	7.15643e-05	0.991347	0.92641	1.06084	0.0345656	0.801483	1, 2, 4, 5, 6, 8
HLA_DRB1.14.01	37385	143	0.0227279	0.0275387	0.0227218	1.0393	0.76848	1.40555	0.154025	0.802401	1, 2, 3, 4, 5, 6, 7, 8
HLA_DPB1.15	12664	42	0.00754765	0.00809882	0.00754911	1.03901	0.766133	1.40909	0.155448	0.80552	1, 2, 3, 4, 5, 6, 7, 8
HLA_DPB1.15.01	12664	42	0.00754767	0.00809882	0.00754912	1.03901	0.766126	1.40908	0.155448	0.805566	1, 2, 3, 4, 5, 6, 7, 8
HLA_DRB1.13.12	102	0	0.000142758	NA	0.00014348	0.991201	0.920741	1.06705	0.0376227	0.814281	2, 4, 5, 6, 7, 8
HLA_DPB1.112	29	0	0.000112071	NA	0.000112736	0.991211	0.92075	1.06706	0.0376225	0.814481	2, 4, 6, 8
HLA_DPB1.112.01	29	0	0.000112071	NA	0.000112736	0.991211	0.92075	1.06706	0.0376225	0.814481	2, 4, 6, 8
HLA_DRB1.08.09	37	0	0.00016202	NA	0.000163045	0.991217	0.920753	1.06707	0.0376237	0.814609	1, 2, 4, 5, 6, 8
HLA_DPB1.132	36	0	0.00010494	NA	0.000105525	0.991226	0.920758	1.06709	0.0376256	0.814805	2, 4, 5, 6, 8
HLA_DPB1.132.01	36	0	0.00010494	NA	0.000105525	0.991226	0.920758	1.06709	0.0376256	0.814805	2, 4, 5, 6, 8
HLA_DPB1.294	56	0	0.000151022	NA	0.000151477	0.991234	0.920779	1.06708	0.0376183	0.814946	1, 2, 4, 6, 8
HLA_DPB1.294.01	56	0	0.000151022	NA	0.000151477	0.991234	0.920779	1.06708	0.0376183	0.814946	1, 2, 4, 6, 8
HLA_DPB1.14.01	20256	66	0.0124351	0.0133411	0.0124376	0.971319	0.757658	1.24523	0.126749	0.818413	1, 2, 3, 4, 5, 6, 7, 8
HLA_DPB1.14	20256	66	0.0124351	0.0133411	0.0124376	0.97132	0.75766	1.24523	0.126748	0.818415	1, 2, 3, 4, 5, 6, 7, 8
HLA_DQA1.05.05	1897	4	0.00227402	0.00209205	0.00227444	0.893936	0.334307	2.39038	0.501832	0.823207	7
HLA_DQB1.02	350256	1167	0.238326	0.221565	0.238387	0.991089	0.914458	1.07414	0.0410585	0.827433	1, 2, 3, 4, 5, 6, 7, 8
HLA_DRB1.13.04	1166	9	0.00432707	0.00780738	0.00431446	1.07291	0.552864	2.08211	0.338278	0.83521	2, 4, 5, 6, 7, 8
HLA_DQA1.03.03	1104	2	0.00132462	0.00104603	0.00132526	0.864348	0.215771	3.46245	0.708052	0.836878	7
HLA_DRB1.16.02	4069	23	0.00531947	0.00544795	0.00532659	1.04436	0.690551	1.57946	0.211062	0.83705	1, 2, 4, 5, 6, 7, 8
HLA_DPB1.369	6	0	3.75229e-05	NA	3.7721e-05	0.993954	0.928904	1.06356	0.0345339	0.860595	1, 4, 5, 6, 8
HLA_DPB1.369.01	6	0	3.75229e-05	NA	3.7721e-05	0.993954	0.928904	1.06356	0.0345339	0.860595	1, 4, 5, 6, 8
HLA_DPA1.03.02	798	5	0.00365748	0.00547349	0.00365191	1.10576	0.34905	3.50296	0.588314	0.864315	1, 2, 4, 5, 6, 8
HLA_DPA1.01.04	6366	20	0.0055697	0.0055382	0.00556987	0.970369	0.624187	1.50855	0.22512	0.89371	2, 4, 5, 6, 7, 8
HLA_DRB1.16.01	15764	57	0.0108506	0.0131456	0.0108472	1.0173	0.783295	1.3212	0.133367	0.897693	1, 2, 3, 4, 5, 6, 7, 8
HLA_DRB1.14.06	840	3	0.00382917	0.00223179	0.00384503	1.10217	0.226419	5.36515	0.807488	0.904112	1, 2, 4, 6, 7, 8
HLA_DPB1.392	10	0	3.31761e-05	NA	3.32759e-05	1.00319	0.950149	1.0592	0.0277175	0.908404	1, 2, 3, 4, 5, 6, 8
HLA_DPB1.392.01	10	0	3.31761e-05	NA	3.32759e-05	1.00319	0.950149	1.0592	0.0277175	0.908404	1, 2, 3, 4, 5, 6, 8
HLA_DRB1.04.01	143658	415	0.0959566	0.085264	0.0959931	0.994999	0.901453	1.09825	0.0503751	0.920719	1, 2, 3, 4, 5, 6, 7, 8
HLA_DRB1.03.02	5474	49	0.0151434	0.0413085	0.0150511	1.01615	0.726948	1.4204	0.170881	0.925307	1, 2, 4, 5, 6, 7, 8
HLA_DRB1.11.06	47	0	4.77153e-05	NA	4.79277e-05	0.000858921	4.09307e-70	1.80243e+63	77.9156	0.927804	1, 2, 4, 6, 7, 8
HLA_DPA1.01.05	826	3	0.000824726	0.00107402	0.000823964	0.949588	0.304475	2.96155	0.580337	0.928977	2, 7
HLA_DRB3.02.10	72	0	8.63098e-05	NA	8.65081e-05	0.000118314	5.22101e-91	2.68114e+82	101.451	0.92898	7
HLA_DRB1.11.11	68	0	8.15148e-05	NA	8.17021e-05	0.000110253	6.00307e-95	2.02492e+86	106.043	0.931519	7
HLA_DPB1.34	29	0	3.07558e-05	NA	3.08293e-05	0.000899731	7.69148e-74	1.05248e+67	82.3167	0.932102	2, 7
HLA_DPB1.34.01	29	0	3.07559e-05	NA	3.08293e-05	0.000899742	7.69078e-74	1.05261e+67	82.3168	0.932102	2, 7
HLA_DPB1.398	69	0	0.000150938	NA	0.000151594	8.01127e-05	8.75854e-103	7.32776e+93	115.086	0.934681	1, 4, 5, 6, 8
HLA_DPB1.398.01	69	0	0.000150938	NA	0.000151594	8.01127e-05	8.75854e-103	7.32776e+93	115.086	0.934681	1, 4, 5, 6, 8
HLA_DRB1.14.15	57	0	6.60312e-05	NA	6.61833e-05	0.000281406	9.04485e-90	8.75518e+81	100.438	0.935123	2, 7
HLA_DPB1.33.01	11	0	1.13075e-05	NA	1.13353e-05	0.000766714	2.40982e-79	2.43939e+72	88.7013	0.935544	2, 7
HLA_DQB1.06.05	58	0	6.95274e-05	NA	6.96871e-05	0.000149305	5.28955e-100	4.21434e+91	112.136	0.937382	7
HLA_DPA1.01.06	124	0	0.000247059	NA	0.000248155	4.54615e-05	9.66428e-114	2.13855e+104	127.669	0.937576	1, 4, 5, 6, 8
HLA_DQB1.03.03	78797	250	0.0486306	0.0466426	0.0486431	1.00504	0.886087	1.13996	0.0642693	0.937673	1, 2, 3, 4, 5, 6, 7, 8
HLA_DQA1.01.07Q	173	0	0.000535355	NA	0.00053703	6.48156e-05	2.51327e-111	1.67156e+102	125.013	0.938509	3, 4, 5, 6, 8
HLA_DPA1.01.11	99	0	0.000244791	NA	0.000245955	3.75255e-05	9.4954e-119	1.48299e+109	133.455	0.939133	1, 4, 5, 6, 8
HLA_DPB1.442	94	0	0.00025374	NA	0.000255076	6.2182e-05	1.39071e-113	2.7803e+104	127.644	0.939516	1, 4, 5, 6, 8
HLA_DPB1.442.01	94	0	0.00025374	NA	0.000255076	6.2182e-05	1.39071e-113	2.7803e+104	127.644	0.939516	1, 4, 5, 6, 8
HLA_DPB1.05.02	58	0	6.95274e-05	NA	6.96871e-05	0.000197245	5.19146e-102	7.49412e+93	114.638	0.940678	7
HLA_DPB1.150	51	0	0.000103316	NA	0.000103763	0.000125167	6.23665e-108	2.51204e+99	121.361	0.940977	1, 4, 5, 6, 8
HLA_DPB1.150.01	51	0	0.000103316	NA	0.000103763	0.000125167	6.23665e-108	2.51204e+99	121.361	0.940977	1, 4, 5, 6, 8
HLA_DPB1.35.01	13	0	1.23422e-05	NA	1.23844e-05	0.00136869	4.65992e-80	4.02004e+73	89.8353	0.941488	2, 7
HLA_DPB1.35	13	0	1.23421e-05	NA	1.23843e-05	0.00136881	4.66133e-80	4.01957e+73	89.8352	0.941489	2, 7
HLA_DPB1.48	10	0	1.42655e-05	NA	1.43482e-05	0.000735734	1.31561e-90	4.11448e+83	101.912	0.943563	2, 7
HLA_DPB1.48.01	10	0	1.42655e-05	NA	1.43482e-05	0.000735734	1.31561e-90	4.11448e+83	101.912	0.943563	2, 7
HLA_DQA1.05.09	52	0	6.23349e-05	NA	6.24781e-05	0.000231341	4.18718e-108	1.27815e+100	121.878	0.945237	7
HLA_DQA1.05.03	51	0	6.11361e-05	NA	6.12766e-05	0.000219189	7.82631e-109	6.13877e+100	122.706	0.945256	7
HLA_DRB1.08.10	20	0	2.3975e-05	NA	2.403e-05	0.000320181	7.0942e-105	1.44507e+97	118.25	0.945748	7
HLA_DPB1.47	26	0	7.132e-05	NA	7.16217e-05	0.000339413	3.61471e-106	3.18701e+98	119.798	0.946836	1, 4, 6, 8
HLA_DPB1.47.01	26	0	7.132e-05	NA	7.16217e-05	0.000339413	3.61471e-106	3.18701e+98	119.798	0.946836	1, 4, 6, 8
HLA_DRB1.04.11	1134	4	0.00550417	0.00532667	0.00551947	0.948969	0.201736	4.46396	0.790023	0.947138	1, 2, 4, 5, 6, 7, 8
HLA_DRB1.13.21	47	0	5.63411e-05	NA	5.64706e-05	0.000232113	1.53368e-113	3.51289e+105	128.266	0.947981	7
HLA_DRB1.08.07	18	0	2.15775e-05	NA	2.1627e-05	0.000357843	9.32802e-109	1.37277e+101	122.866	0.948504	7
HLA_DRB1.13.113N	36	0	9.88741e-05	NA	9.91941e-05	0.000290353	1.45793e-112	5.7825e+104	127.231	0.94896	1, 4, 6, 8
HLA_DQA1.01.04	89	0	0.000106689	NA	0.000106934	6.27511e-05	2.16048e-134	1.82261e+125	152.094	0.949272	7
HLA_DQB1.06.10	13	0	5.7966e-05	NA	5.83234e-05	0.998385	0.948753	1.05061	0.0260159	0.950458	1, 2, 3, 4, 5, 6, 8
HLA_DRB1.04.13	11	0	2.34084e-05	NA	2.35033e-05	0.000736458	1.53498e-111	3.53342e+104	126.505	0.954527	1, 4, 5, 6, 8
HLA_DPA1.01.07	4	0	4.79499e-06	NA	4.80601e-06	0.00430824	9.61922e-87	1.92957e+81	98.2742	0.955797	7
HLA_DRB1.13.15	13	0	1.55837e-05	NA	1.56195e-05	0.000366643	2.71961e-127	4.94286e+119	144.654	0.956385	7
HLA_DQB1.06.01	15979	60	0.0118321	0.0135157	0.0118322	0.99312	0.769448	1.28181	0.130195	0.95771	1, 2, 3, 4, 5, 6, 7, 8
HLA_DRB1.14.10	13	0	1.55837e-05	NA	1.56195e-05	0.000410712	4.79579e-130	3.51734e+122	147.947	0.957967	7
HLA_DPB1.09.02	2	0	2.3975e-06	NA	2.403e-06	0.00107384	1.58131e-121	7.29223e+114	138.43	0.960612	7
HLA_DRB1.14.09	11	0	1.31862e-05	NA	1.32165e-05	0.000533385	2.62375e-139	1.08432e+132	158.961	0.962187	7
HLA_DRB1.11.43	5	0	5.99374e-06	NA	6.00751e-06	0.00205571	3.0249e-126	1.39705e+120	144.305	0.965801	7
HLA_DRB5.01.02	2	0	2.3975e-06	NA	2.403e-06	0.00280211	8.67031e-122	9.05601e+115	139.226	0.966328	7
HLA_DRB1.11.02	6120	38	0.00714737	0.0171297	0.00710846	1.00484	0.728776	1.38547	0.163889	0.976504	1, 2, 4, 5, 6, 7, 8
HLA_DPA1.03	9871	89	0.0246176	0.0577319	0.0244524	0.996925	0.757252	1.31245	0.140298	0.982486	1, 2, 4, 5, 6, 7, 8
HLA_DRB1.16	19969	80	0.0140453	0.0156988	0.0140452	0.999557	0.801292	1.24688	0.112801	0.996865	1, 2, 3, 4, 5, 6, 7, 8
*Cohorts:	1=COLORADO,2=GHS,3=MALMO,4=MAYO,5=SINAI,6=UCLA,7=UKB,8=UPENNPMBB
