# Supplementary material for: A large meta-analysis identifies genes associated with anterior uveitis
Source: Nat Commun. 2023 Nov 11;14:7300. doi: 10.1038/s41467-023-43036-1 (PMC10638276; doi:10.1038/s41467-023-43036-1)
Supplement: Supplementary file 10 — Supplementary Data 7 [file 41467_2023_43036_MOESM10_ESM.xlsx]

## Sheet: supp_table_CLASSII_adjusted
Supplementary Data 7. HLA Class-II allele associations for B27-negative cohort, adjusted for top HLA-DPB1 SNP.
	Control	Case
Allele	carriers	carriers	AF	AF.Case	AF.Control	AU.OR	AU.LCI	AU.UCI	AU.SE	AU.Pval	Cohorts Included*
HLA_DQB1.03.04	2733	15	0.00173598	0.00522678	0.00173459	3.02118	1.81065	5.04101	0.261209	2.30791e-05	1, 2, 3, 4, 5, 6, 7, 8
HLA_DRB1.01.03	18174	70	0.0121192	0.0148007	0.0121133	1.59305	1.2637	2.00824	0.118169	8.12923e-05	1, 2, 3, 4, 5, 6, 7, 8
HLA_DQA1.02	206826	653	0.138756	0.119041	0.138825	0.884474	0.816859	0.957686	0.0405756	0.00248202	1, 2, 3, 4, 5, 6, 7, 8
HLA_DQA1.02.01	206826	653	0.138756	0.119041	0.138825	0.884474	0.816859	0.957686	0.0405756	0.00248202	1, 2, 3, 4, 5, 6, 7, 8
HLA_DRB1.11.169N	235	2	0.000423392	0.00322816	0.000421876	7.23918	1.72983	30.2953	0.730364	0.00672217	1, 2, 4, 5, 6, 8
HLA_DQB1.03.02	156077	585	0.101309	0.109516	0.101285	1.12881	1.03338	1.23305	0.0450669	0.00717616	1, 2, 3, 4, 5, 6, 7, 8
HLA_DRB1.07.01	203279	647	0.136723	0.118239	0.136788	0.897381	0.828427	0.972075	0.0407926	0.00794816	1, 2, 3, 4, 5, 6, 7, 8
HLA_DPB1.23.01	4545	23	0.00358301	0.00605255	0.00357673	1.74541	1.15464	2.63847	0.210824	0.00824231	1, 2, 3, 4, 5, 6, 7, 8
HLA_DPB1.23	4545	23	0.00358301	0.00605255	0.00357674	1.7454	1.15463	2.63845	0.210824	0.00824329	1, 2, 3, 4, 5, 6, 7, 8
HLA_DRB1.01.02	21890	130	0.017002	0.0280856	0.0169559	1.26842	1.06152	1.51566	0.0908571	0.0088698	1, 2, 3, 4, 5, 6, 7, 8
HLA_DRB1.07	205148	655	0.137723	0.119497	0.137787	0.90055	0.831781	0.975005	0.0405297	0.00975157	1, 2, 3, 4, 5, 6, 7, 8
HLA_DQB1.06.08	183	3	0.000957255	0.00516852	0.000945752	2.37251	1.22629	4.59013	0.33672	0.0102945	1, 3, 4, 5, 6, 8
HLA_DPB1.55	33	1	9.89418e-05	0.00337838	9.10318e-05	14.0143	1.74492	112.556	1.06296	0.0130025	1, 4, 5, 6, 8
HLA_DPB1.55.01	33	1	9.89418e-05	0.00337838	9.10318e-05	14.0143	1.74492	112.556	1.06296	0.0130025	1, 4, 5, 6, 8
HLA_DRB1.08.11	247	2	0.000578057	0.00315118	0.0005739	2.40051	1.20048	4.8001	0.353556	0.0132574	1, 3, 4, 5, 6, 7, 8
HLA_DQA1.03	264522	958	0.185117	0.191583	0.185101	1.11289	1.02087	1.2132	0.0440343	0.0151398	1, 2, 3, 4, 5, 6, 7, 8
HLA_DQA1.03.01	263782	957	0.184366	0.191066	0.18435	1.11288	1.0208	1.21326	0.0440621	0.0152131	1, 2, 3, 4, 5, 6, 7, 8
HLA_DRB1.04.05	12084	67	0.00879057	0.0131168	0.00877476	1.34567	1.05522	1.71606	0.124053	0.0166993	1, 2, 3, 4, 5, 6, 7, 8
HLA_DRB1.13.10	71	1	0.000186003	0.00177936	0.000183633	9.40238	1.41975	62.2679	0.96455	0.0201617	1, 4, 6, 8
HLA_DPB1.45.01	168	1	0.000200826	0.00337838	0.000199782	8.94772	1.40816	56.8556	0.943444	0.0201917	1, 2, 4, 5, 6, 7, 8
HLA_DPB1.45	168	1	0.000200826	0.00337838	0.000199782	8.94772	1.40816	56.8556	0.943444	0.0201917	1, 2, 4, 5, 6, 7, 8
HLA_DRB1.04.10	364	2	0.000750133	0.00216972	0.000748454	2.22288	1.1126	4.44113	0.353121	0.0236893	1, 2, 3, 4, 5, 6, 7, 8
HLA_DPB1.17	28071	152	0.020213	0.0361422	0.0201508	1.20013	1.02023	1.41175	0.0828584	0.0276875	1, 2, 3, 4, 5, 6, 7, 8
HLA_DPB1.30	236	4	0.000746051	0.00527671	0.000734041	10.4749	1.29276	84.8761	1.06747	0.0277705	1, 2, 3, 4, 5, 6, 7,
HLA_DPB1.30.01	236	4	0.000746051	0.00527671	0.000734041	10.4749	1.29276	84.8761	1.06747	0.0277705	1, 2, 3, 4, 5, 6, 7,
HLA_DPB1.17.01	28073	152	0.0202139	0.0361422	0.0201516	1.19996	1.02009	1.41155	0.0828598	0.0278087	1, 2, 3, 4, 5, 6, 7, 8
HLA_DQB1.06.11	86	1	0.000402221	0.00337838	0.000393167	2.29006	1.0905	4.80914	0.378548	0.0286095	1, 3, 4, 5, 6, 8
HLA_DRB1.08.01	31954	130	0.0203533	0.0262867	0.0203375	1.21535	1.01971	1.44852	0.089548	0.0294081	1, 2, 3, 4, 5, 6, 7, 8
HLA_DPB1.46	11	0	4.86421e-05	0	4.88973e-05	0.9562	0.91625	0.997893	0.0217752	0.0397021	1, 2, 4, 5, 6, 8
HLA_DPB1.46.01	11	0	4.86421e-05	0	4.88973e-05	0.9562	0.91625	0.997893	0.0217752	0.0397021	1, 2, 4, 5, 6, 8
HLA_DPB1.28	238	1	0.000262316	0.00337838	0.000261071	6.25468	1.089	35.9238	0.891889	0.039825	2, 4, 5, 6, 7, 8
HLA_DPB1.28.01	238	1	0.000262316	0.00337838	0.000261071	6.25468	1.089	35.9238	0.891889	0.039825	2, 4, 5, 6, 7, 8
HLA_DPB1.85.01	1313	15	0.00357504	0.0122051	0.00353796	1.71357	1.01609	2.88984	0.266649	0.0434032	1, 2, 4, 5, 6, 7, 8
HLA_DPB1.85	1313	15	0.00357504	0.0122051	0.00353796	1.71357	1.01609	2.88984	0.266649	0.0434032	1, 2, 4, 5, 6, 7, 8
HLA_DQB1.03.05	825	5	0.00196117	0.00684399	0.00194784	2.50253	1.0149	6.17072	0.460475	0.0463623	1, 2, 3, 4, 5, 6, 8
HLA_DRB1.04.07	17832	75	0.0115466	0.0139668	0.0115388	1.25717	1.0001	1.58032	0.116718	0.0499002	1, 2, 3, 4, 5, 6, 7, 8
HLA_DPA1.01.12	482	3	0.00106847	0.00349861	0.00106857	3.15367	0.999068	9.95493	0.586491	0.0501862	1, 4, 5, 6, 8
HLA_DPB1.80	27	1	0.000106141	0.00234742	0.000100397	2.68226	0.98865	7.27709	0.50923	0.0526783	3, 4, 5, 6, 8
HLA_DPB1.80.01	27	1	0.000106141	0.00234742	0.000100397	2.68226	0.98865	7.27709	0.50923	0.0526783	3, 4, 5, 6, 8
HLA_DQB1.06	340988	1159	0.248985	0.238978	0.249026	0.942163	0.886951	1.00081	0.030811	0.0531569	1, 2, 3, 4, 5, 6, 7, 8
HLA_DRB3.01	114997	222	0.166802	0.149582	0.166842	0.883372	0.777942	1.00309	0.0648453	0.0558278	7
HLA_DRB3.01.01	114997	222	0.166802	0.149582	0.166842	0.883372	0.777942	1.00309	0.0648453	0.0558278	7
HLA_DPB1.21.01	294	2	0.000520996	0.00125752	0.000517827	1.95561	0.976433	3.91672	0.35437	0.0584026	1, 2, 3, 4, 6, 7
HLA_DPB1.21	297	2	0.000528054	0.00125752	0.000524948	1.95285	0.974995	3.91142	0.3544	0.0589573	1, 2, 3, 4, 6, 7
HLA_DPB1.39	546	7	0.00282606	0.00608691	0.0028124	1.68808	0.974205	2.92505	0.280476	0.061931	3, 4, 5, 6, 8
HLA_DPB1.39.01	546	7	0.00282606	0.00608691	0.0028124	1.68808	0.974205	2.92505	0.280476	0.061931	3, 4, 5, 6, 8
HLA_DRB1.08	48812	230	0.0315967	0.042221	0.0315581	1.13133	0.99162	1.29072	0.0672503	0.0665317	1, 2, 3, 4, 5, 6, 7, 8
HLA_DRB1.04.04	56577	198	0.0356282	0.0375194	0.0356264	1.13793	0.988462	1.31001	0.0718481	0.0721062	1, 2, 3, 4, 5, 6, 7, 8
HLA_DRB1.04	240913	842	0.166146	0.167435	0.16615	1.09025	0.992239	1.19795	0.0480618	0.0721989	1, 2, 3, 4, 5, 6, 7, 8
HLA_DPA1.01.13	20	0	8.72328e-05	0	8.77409e-05	2.07814	0.934826	4.61976	0.407593	0.0727148	3, 4, 5, 6, 8
HLA_DRB1.15.04	33	0	9.62895e-05	0	9.6766e-05	2.07808	0.9348	4.61962	0.407593	0.0727258	1, 3, 4, 6, 8
HLA_DRB1.11.10	58	0	0.000482735	0	0.000485394	2.07807	0.934794	4.61959	0.407593	0.0727285	1, 3, 4, 6, 8
HLA_DPB1.29	84	0	0.000382444	0	0.000384494	2.07804	0.934783	4.61954	0.407593	0.0727329	1, 3, 4, 6, 8
HLA_DPB1.29.01	84	0	0.000382444	0	0.000384494	2.07804	0.934783	4.61954	0.407593	0.0727329	1, 3, 4, 6, 8
HLA_DRB1.15.06	85	0	0.000294453	0	0.000296086	2.07802	0.934774	4.61948	0.407593	0.0727368	1, 3, 4, 5, 6, 8
HLA_DRB1.14.03	134	0	0.000313498	0	0.000315407	2.0779	0.93472	4.61919	0.407591	0.0727594	1, 3, 4, 5, 6, 7, 8
HLA_DRB1.14.05	280	0	0.000632128	0	0.000636027	2.07774	0.934651	4.61882	0.40759	0.0727884	1, 2, 3, 4, 6, 7, 8
HLA_DQB1.02.53Q	9	0	3.2182e-05	0	3.23209e-05	1.04727	0.995583	1.10163	0.0258221	0.0736884	3, 4, 5, 6, 8
HLA_DRB1.04.03	10188	43	0.00720202	0.0102192	0.00719387	1.31633	0.97267	1.7814	0.154368	0.0750015	1, 2, 3, 4, 5, 6, 7, 8
HLA_DPB1.18.01	4271	58	0.0113533	0.0346491	0.0112565	1.27933	0.974118	1.68017	0.139064	0.0764948	1, 2, 3, 4, 5, 6, 7, 8
HLA_DPB1.18	4271	58	0.0113533	0.034649	0.0112565	1.2793	0.974096	1.68014	0.139064	0.0765211	1, 2, 3, 4, 5, 6, 7, 8
HLA_DQB1.06.04	51984	161	0.0325246	0.0293796	0.0325388	0.868488	0.742812	1.01543	0.0797517	0.0770603	1, 2, 3, 4, 5, 6, 7, 8
HLA_DQB1.02.02	99889	286	0.0998452	0.0848348	0.09989	0.867478	0.739315	1.01786	0.0815661	0.0813432	1, 2, 3, 4, 5, 6, 7, 8
HLA_DRB1.04.06	1010	4	0.00118624	0.00417651	0.00118242	3.24189	0.857484	12.2566	0.678538	0.08303	1, 2, 3, 4, 6, 7, 8
HLA_DPA1.02.07	3	0	3.96427e-05	0	3.99074e-05	1.04667	0.993365	1.10283	0.0266681	0.0872034	1, 2, 3, 4, 5, 6, 8
HLA_DQB1.03	422809	1566	0.335037	0.342499	0.335016	1.05065	0.990417	1.11455	0.030123	0.100941	1, 2, 3, 4, 5, 6, 7, 8
HLA_DPB1.05	38114	120	0.0255642	0.0260792	0.0255678	0.857006	0.712172	1.03129	0.0944536	0.102318	1, 2, 3, 4, 5, 6, 7, 8
HLA_DPB1.05.01	38056	120	0.0255363	0.0260792	0.0255399	0.857946	0.712947	1.03244	0.0944582	0.104797	1, 2, 3, 4, 5, 6, 7, 8
HLA_DQA1.01.10	776	4	0.00175162	0.00304553	0.00175126	2.31317	0.837696	6.38748	0.518234	0.105614	1, 2, 4, 5, 6, 8
HLA_DPB1.19.01	9329	47	0.00586313	0.0104951	0.00585171	1.37608	0.933143	2.02926	0.198184	0.107221	1, 2, 3, 4, 6, 7, 8
HLA_DPB1.19	9329	47	0.00586315	0.0104951	0.00585173	1.37608	0.933143	2.02926	0.198184	0.107221	1, 2, 3, 4, 6, 7, 8
HLA_DRB1.13	176248	634	0.115724	0.120369	0.115713	0.936841	0.864663	1.01504	0.0409057	0.110726	1, 2, 3, 4, 5, 6, 7, 8
HLA_DRB1.01.01	118054	349	0.076419	0.0648123	0.0764612	0.916737	0.823531	1.02049	0.0547051	0.112028	1, 2, 3, 4, 5, 6, 7, 8
HLA_DRB1.13.02	71552	247	0.0442984	0.0444755	0.0443009	0.904231	0.796939	1.02597	0.0644437	0.118253	1, 2, 3, 4, 5, 6, 7, 8
HLA_DPB1.164	17	0	6.16676e-05	0	6.18604e-05	1.05824	0.98402	1.13805	0.0370998	0.127071	4, 5, 6
HLA_DPB1.164.01	17	0	6.16676e-05	0	6.18604e-05	1.05824	0.98402	1.13805	0.0370998	0.127071	4, 5, 6
HLA_DPB1.100	29	0	0.000228131	0	0.000229639	1.05824	0.98402	1.13805	0.0370998	0.127073	1, 4, 5, 6, 8
HLA_DPB1.100.01	29	0	0.000228131	0	0.000229639	1.05824	0.98402	1.13805	0.0370998	0.127073	1, 4, 5, 6, 8
HLA_DQA1.01.02	285696	1002	0.200159	0.198972	0.200169	0.952259	0.892474	1.01605	0.0330822	0.139225	1, 2, 3, 4, 5, 6, 7, 8
HLA_DPB1.04.01	457623	1454	0.409709	0.356785	0.409909	0.937152	0.859773	1.0215	0.0439689	0.139874	1, 2, 3, 4, 5, 6, 7, 8
HLA_DRB1.09	21448	93	0.0136661	0.0199476	0.0136469	1.1627	0.949774	1.42336	0.103204	0.144113	1, 2, 3, 4, 5, 6, 7, 8
HLA_DQB1.05.01	169881	648	0.11038	0.120449	0.110351	1.06096	0.979828	1.14881	0.0405881	0.144873	1, 2, 3, 4, 5, 6, 7, 8
HLA_DQA1.04	44869	230	0.0308315	0.0499303	0.0307638	1.10244	0.965784	1.25844	0.067524	0.148636	1, 2, 3, 4, 5, 6, 7, 8
HLA_DQA1.04.01	44869	230	0.0308315	0.0499303	0.0307638	1.10244	0.965784	1.25844	0.067524	0.148636	1, 2, 3, 4, 5, 6, 7, 8
HLA_DRB1.08.03	5149	21	0.00355633	0.00546297	0.00355277	1.36942	0.887994	2.11184	0.221011	0.154887	1, 2, 3, 4, 5, 6, 7, 8
HLA_DRB1.13.05	1764	8	0.00246714	0.00179336	0.00247754	1.67498	0.820371	3.41985	0.364189	0.15669	1, 2, 4, 6, 7, 8
HLA_DRB1.09.01	21392	92	0.0136421	0.0199436	0.0136231	1.15599	0.9433	1.41663	0.10374	0.162323	1, 2, 3, 4, 5, 6, 7, 8
HLA_DQB1.05	226560	878	0.152631	0.16781	0.152581	1.05034	0.98009	1.12563	0.0353211	0.164346	1, 2, 3, 4, 5, 6, 7, 8
HLA_DRB1.07.10N	456	2	0.00112376	0.00408069	0.0011219	2.61839	0.662223	10.353	0.701397	0.169955	3, 4, 6, 8
HLA_DRB1.14.07	149	2	0.0002398	0.0011838	0.000238504	2.69282	0.65202	11.1212	0.723619	0.17102	1, 2, 4, 6, 7, 8
HLA_DPA1.03.03	6406	70	0.0286311	0.0642357	0.0284445	1.25742	0.904445	1.74814	0.168112	0.173027	1, 2, 4, 5, 6, 8
HLA_DQB1.06.03	92572	296	0.0582962	0.0549456	0.0583117	0.92562	0.825158	1.03831	0.058618	0.187314	1, 2, 3, 4, 5, 6, 7, 8
HLA_DQB1.04.01	1435	6	0.0034531	0.00563154	0.00345067	2.84937	0.597341	13.5917	0.797139	0.188992	1, 2, 3, 4, 5, 6, 7, 8
HLA_DPB1.03	156033	574	0.102516	0.112651	0.102488	1.06534	0.965002	1.1761	0.0504678	0.209818	1, 2, 3, 4, 5, 6, 7, 8
HLA_DPB1.03.01	156033	574	0.102515	0.112651	0.102488	1.06533	0.964999	1.1761	0.0504678	0.209839	1, 2, 3, 4, 5, 6, 7, 8
HLA_DQA1.03.02	117	1	0.000140253	0.000523013	0.000139374	3.49666	0.486574	25.1279	1.00623	0.213478	7
HLA_DPA1.02.02	67310	304	0.050173	0.080062	0.0500721	0.927082	0.821902	1.04572	0.0614405	0.217838	1, 2, 3, 4, 5, 6, 7, 8
HLA_DRB1.14	44234	175	0.0276717	0.034152	0.0276563	1.098	0.944286	1.27674	0.0769503	0.224371	1, 2, 3, 4, 5, 6, 7, 8
HLA_DPB1.04	515665	1785	0.521943	0.466977	0.522154	0.959093	0.894966	1.02782	0.0353082	0.236834	1, 2, 3, 4, 5, 6, 7, 8
HLA_DRB3.02.24	105	1	0.000125868	0.000523013	0.000124956	3.26767	0.450577	23.6978	1.01089	0.241469	7
HLA_DPA1.04.01	1163	8	0.00188481	0.00618642	0.00187313	1.51377	0.745471	3.07391	0.361407	0.251299	1, 2, 4, 5, 6, 7, 8
HLA_DRB1.13.07	16	0	0.000143487	0	0.000144439	1.10015	0.931718	1.29902	0.0847813	0.260269	1, 2, 3, 4, 6, 8
HLA_DRB1.04.08	5350	20	0.00344867	0.00712171	0.00344531	1.34104	0.798739	2.25153	0.264375	0.26702	1, 2, 3, 4, 5, 6, 7, 8
HLA_DRB1.13.03	18740	89	0.0119098	0.0169763	0.0118929	1.12613	0.912837	1.38925	0.107136	0.267548	1, 2, 3, 4, 5, 6, 7, 8
HLA_DPB1.14	20195	66	0.0124388	0.0133411	0.0124413	0.863281	0.665141	1.12045	0.133034	0.269118	1, 2, 3, 4, 5, 6, 7, 8
HLA_DPB1.14.01	20195	66	0.0124388	0.0133411	0.0124414	0.86328	0.665137	1.12045	0.133036	0.269124	1, 2, 3, 4, 5, 6, 7, 8
HLA_DPB1.02.02	11282	37	0.00726723	0.00745289	0.00726738	1.19355	0.869277	1.6388	0.161753	0.274014	1, 2, 4, 5, 6, 7, 8
HLA_DRB1.13.16	10	1	6.40603e-05	0.00234742	5.57011e-05	1.21692	0.854236	1.7336	0.180552	0.276873	1, 3, 4, 6, 8
HLA_DQB1.05.04	1352	4	0.00128468	0.00209205	0.00128357	1.03817	0.969995	1.11114	0.0346574	0.279722	1, 2, 3, 4, 5, 6, 7, 8
HLA_DRB3.99	190050	434	0.644751	0.641213	0.644759	1.05217	0.957434	1.15629	0.0481416	0.29078	7
HLA_DRB3.99.01	190050	434	0.644751	0.641213	0.644759	1.05217	0.957434	1.15629	0.0481416	0.29078	7
HLA_DRB1.03	202061	708	0.136579	0.136252	0.136588	1.07636	0.936223	1.23748	0.0711684	0.301148	1, 2, 3, 4, 5, 6, 7, 8
HLA_DQA1.01.03	104865	355	0.0663396	0.0658609	0.0663465	0.946216	0.851865	1.05102	0.0535944	0.302291	1, 2, 3, 4, 5, 6, 7, 8
HLA_DRB1.11	128814	500	0.0885062	0.0945093	0.0884858	0.953651	0.871132	1.04399	0.0461764	0.304067	1, 2, 3, 4, 5, 6, 7, 8
HLA_DPB1.26	1574	10	0.00137911	0.00297302	0.00137489	1.40704	0.725978	2.72703	0.33762	0.311797	1, 2, 4, 6, 7, 8
HLA_DPB1.26.01	1574	10	0.00137911	0.00297302	0.00137489	1.40704	0.725978	2.72703	0.33762	0.311797	1, 2, 4, 6, 7, 8
HLA_DPB1.02	203954	742	0.135756	0.138666	0.13575	1.04097	0.962644	1.12568	0.0399128	0.314366	1, 2, 3, 4, 5, 6, 7, 8
HLA_DPA1.03.01	2444	16	0.00264224	0.00662689	0.00263347	1.53303	0.660633	3.55745	0.429498	0.319858	1, 2, 3, 4, 5, 6, 7, 8
HLA_DRB1.03.01	196996	664	0.134075	0.130218	0.1341	1.08654	0.921533	1.2811	0.0840407	0.323338	1, 2, 3, 4, 5, 6, 7, 8
HLA_DRB4.01.03	157605	350	0.254594	0.252092	0.254599	1.05389	0.949576	1.16965	0.0531761	0.323656	7
HLA_DRB1.04.81N	35	1	8.69484e-05	0.00581395	8.59087e-05	11.5747	0.0813263	1647.36	2.52969	0.333029	3, 4, 5, 6, 8
HLA_DQB1.05.02	25749	101	0.0184592	0.0193705	0.018458	0.910066	0.748765	1.10611	0.0995381	0.343762	1, 2, 3, 4, 5, 6, 7, 8
HLA_DPB1.81	8	0	2.34672e-05	0	2.36055e-05	1.03466	0.963451	1.11114	0.0363824	0.348978	1, 2, 3, 4, 5, 6, 7, 8
HLA_DPB1.81.01	8	0	2.34672e-05	0	2.36055e-05	1.03466	0.963451	1.11114	0.0363824	0.348978	1, 2, 3, 4, 5, 6, 7, 8
HLA_DRB3.03	33428	76	0.0419849	0.042887	0.0419829	0.899464	0.719976	1.1237	0.113563	0.35081	7
HLA_DRB3.03.01	33428	76	0.0419849	0.042887	0.0419829	0.899464	0.719976	1.1237	0.113563	0.35081	7
HLA_DQB1.02.03	0	0	0	0	0	1.02732	0.970709	1.08724	0.0289209	0.351325	1, 2, 3, 4, 5, 6, 8
HLA_DQB1.02.05	0	0	0	0	0	1.02732	0.970709	1.08724	0.0289209	0.351325	1, 2, 3, 4, 5, 6, 8
HLA_DQB1.03.132	0	0	0	0	0	1.02732	0.970709	1.08724	0.0289209	0.351325	1, 2, 3, 4, 5, 6, 8
HLA_DQB1.03.23	0	0	0	0	0	1.02732	0.970709	1.08724	0.0289209	0.351325	1, 2, 3, 4, 5, 6, 8
HLA_DQB1.03.30	0	0	0	0	0	1.02732	0.970709	1.08724	0.0289209	0.351325	1, 2, 3, 4, 5, 6, 8
HLA_DQB1.03.69	0	0	0	0	0	1.02732	0.970709	1.08724	0.0289209	0.351325	1, 2, 3, 4, 5, 6, 8
HLA_DQB1.05.51	0	0	0	0	0	1.02732	0.970709	1.08724	0.0289209	0.351325	1, 2, 3, 4, 5, 6, 8
HLA_DRB1.14.54	0	0	0	0	0	1.02732	0.970709	1.08724	0.0289209	0.351325	1, 2, 3, 4, 5, 6, 8
HLA_DRB1.15.13	2983	7	0.00492167	0.00618193	0.00493325	1.47003	0.646206	3.3441	0.419354	0.358227	1, 2, 3, 4, 5, 6, 8
HLA_DRB1.13.01	91234	307	0.0573365	0.0576337	0.0573411	0.94986	0.848775	1.06299	0.0574099	0.370244	1, 2, 3, 4, 5, 6, 7, 8
HLA_DPB1.09.01	12210	48	0.00761551	0.0101214	0.00761182	1.1408	0.853596	1.52463	0.147975	0.373357	1, 2, 3, 4, 5, 6, 7, 8
HLA_DPB1.09	12212	48	0.00761698	0.0101214	0.00761329	1.14013	0.853094	1.52374	0.147976	0.37549	1, 2, 3, 4, 5, 6, 7, 8
HLA_DRB3.02	102036	262	0.145518	0.16318	0.145478	1.0564	0.934306	1.19444	0.0626621	0.381271	7
HLA_DRB1.08.04	6788	60	0.00955549	0.0186828	0.00951605	1.12723	0.860148	1.47723	0.137967	0.385376	1, 2, 4, 5, 6, 7, 8
HLA_DRB1.11.03	7708	20	0.00485383	0.00424798	0.00485918	0.823272	0.53018	1.27839	0.22453	0.386429	1, 2, 3, 4, 5, 6, 7, 8
HLA_DRB1.11.01	73197	259	0.0465651	0.047894	0.0465635	0.942384	0.823824	1.07801	0.0686011	0.387015	1, 2, 3, 4, 5, 6, 7, 8
HLA_DPB1.172	8	0	3.17333e-05	0	3.19189e-05	1.31254	0.708489	2.43158	0.314588	0.387315	3, 4, 5, 6, 8
HLA_DPB1.172.01	8	0	3.17333e-05	0	3.19189e-05	1.31254	0.708489	2.43158	0.314588	0.387315	3, 4, 5, 6, 8
HLA_DRB3.02.02	101929	261	0.145306	0.162657	0.145266	1.05482	0.932785	1.19283	0.0627336	0.394871	7
HLA_DRB1.14.44	0	0	0	0	0	1.053	0.932294	1.18933	0.062117	0.405784	7
HLA_DRB1.01	154187	538	0.0997881	0.0972165	0.099801	1.0373	0.950865	1.13159	0.0443902	0.409392	1, 2, 3, 4, 5, 6, 7, 8
HLA_DPA1.02.03	1	0	1.28856e-05	0	1.29567e-05	1.0287	0.959711	1.10264	0.0354175	0.424365	1, 2, 3, 4, 5, 6, 8
HLA_DRB1.10	15011	68	0.00997989	0.0149182	0.00996401	1.10215	0.867136	1.40085	0.122359	0.426685	1, 2, 4, 5, 6, 7, 8
HLA_DRB1.10.01	15011	68	0.00997989	0.0149182	0.00996401	1.10215	0.867136	1.40085	0.122359	0.426685	1, 2, 4, 5, 6, 7, 8
HLA_DQA1.01	474443	1751	0.401429	0.402997	0.401428	0.975036	0.91502	1.03899	0.0324134	0.435426	1, 2, 3, 4, 5, 6, 7, 8
HLA_DPB1.200	6	0	5.05466e-05	0	5.08073e-05	1.09663	0.869026	1.38384	0.118687	0.437059	1, 3, 4, 5, 6, 8
HLA_DPB1.200.01	6	0	5.05466e-05	0	5.08073e-05	1.09663	0.869026	1.38384	0.118687	0.437059	1, 3, 4, 5, 6, 8
HLA_DPB1.10	24781	95	0.0154182	0.0180745	0.0154138	1.11602	0.845258	1.47351	0.141778	0.438801	1, 2, 4, 5, 6, 7, 8
HLA_DPB1.10.01	24781	95	0.0154182	0.0180745	0.0154138	1.11602	0.845258	1.47351	0.141778	0.438801	1, 2, 4, 5, 6, 7, 8
HLA_DQA1.01.01	202602	769	0.13401	0.14351	0.133985	1.05522	0.920828	1.20923	0.0695076	0.439347	1, 2, 3, 4, 5, 6, 7, 8
HLA_DRB1.15.03	9044	93	0.02227	0.0646842	0.0221096	1.09612	0.865471	1.38823	0.12054	0.44645	1, 2, 3, 4, 5, 6, 7, 8
HLA_DRB1.15.01	199747	601	0.136226	0.120762	0.136284	0.968615	0.891901	1.05193	0.0420986	0.448767	1, 2, 3, 4, 5, 6, 7, 8
HLA_DPB1.02.01	194291	709	0.128644	0.131145	0.128639	1.03132	0.952091	1.11715	0.0407859	0.449503	1, 2, 3, 4, 5, 6, 7, 8
HLA_DPA1.02.01	228293	915	0.1566	0.189286	0.156486	1.02755	0.957158	1.10312	0.0362072	0.45288	1, 2, 3, 4, 5, 6, 7, 8
HLA_DPB1.387	5	0	2.67853e-05	0	2.69335e-05	1.28769	0.650637	2.54848	0.348298	0.467869	1, 3, 4, 6, 8
HLA_DPB1.387.01	5	0	2.67853e-05	0	2.69335e-05	1.28769	0.650637	2.54848	0.348298	0.467869	1, 3, 4, 6, 8
HLA_DRB1.11.17	14	0	9.71703e-05	0	9.77072e-05	1.28767	0.650633	2.54841	0.348292	0.46789	1, 3, 4, 6, 8
HLA_DPA1.01.04	6353	20	0.00556909	0.0055382	0.00556926	0.848661	0.544328	1.32315	0.22659	0.468947	2, 4, 5, 6, 7, 8
HLA_DPA1.04	1158	7	0.00186684	0.00472278	0.00185807	1.3176	0.61912	2.80408	0.385347	0.474149	1, 2, 4, 5, 6, 7, 8
HLA_DRB1.13.31	13	0	5.52298e-05	0	5.55441e-05	1.28411	0.642886	2.56489	0.352992	0.478688	2, 3, 4, 6, 8
HLA_DPB1.41	22	0	0.000113541	0	0.000114268	1.2841	0.642892	2.56483	0.352984	0.478691	1, 2, 3, 4, 5, 6, 8
HLA_DPB1.41.01	22	0	0.000113541	0	0.000114268	1.2841	0.642892	2.56483	0.352984	0.478691	1, 2, 3, 4, 5, 6, 8
HLA_DRB1.01.33N	13	0	3.17068e-05	0	3.18221e-05	1.28408	0.642833	2.565	0.353024	0.478764	1, 2, 3, 4, 6, 8
HLA_DPB1.31	34	0	0.000110753	0	0.000111439	1.28009	0.636594	2.57405	0.356411	0.488422	1, 2, 3, 4, 6, 7, 8
HLA_DPB1.31.01	34	0	0.000110753	0	0.000111439	1.28009	0.636594	2.57405	0.356411	0.488422	1, 2, 3, 4, 6, 7, 8
HLA_DRB1.11.08	0	0	0	0	0	0.989278	0.958788	1.02074	0.0159726	0.499758	2
HLA_DQB1.04.02	44973	204	0.0302057	0.040884	0.0301677	1.04898	0.912726	1.20558	0.0709908	0.500564	1, 2, 3, 4, 5, 6, 7, 8
HLA_DPB1.22	2	0	2.3975e-06	0	2.403e-06	0.989394	0.958902	1.02086	0.0159717	0.504406	2, 7
HLA_DPB1.22.01	2	0	2.3975e-06	0	2.403e-06	0.989394	0.958902	1.02086	0.0159717	0.504406	2, 7
HLA_DRB1.03.04	0	0	0	0	0	0.989396	0.958903	1.02086	0.0159717	0.504454	2
HLA_DRB1.04.37	0	0	0	0	0	0.989399	0.958906	1.02086	0.0159719	0.504604	2
HLA_DPB1.33	10	0	1.19875e-05	0	1.2015e-05	0.989405	0.958913	1.02087	0.0159717	0.504845	2, 7
HLA_DRB1.04.09	0	0	0	0	0	0.989407	0.958914	1.02087	0.0159717	0.50492	2
HLA_DRB1.11.04	37010	147	0.026633	0.0305416	0.026624	1.0574	0.895965	1.24792	0.0845261	0.509052	1, 2, 3, 4, 5, 6, 7, 8
HLA_DRB1.15	223003	745	0.150579	0.142623	0.150612	0.971225	0.890418	1.05937	0.0443211	0.510053	1, 2, 3, 4, 5, 6, 7, 8
HLA_DRB4.01	186242	415	0.339658	0.332113	0.339675	1.03268	0.938112	1.13677	0.0490005	0.511707	7
HLA_DQB1.04	46389	210	0.0316063	0.0428908	0.0315666	1.04657	0.912181	1.20077	0.0701231	0.516225	1, 2, 3, 4, 5, 6, 7, 8
HLA_DPB1.04.02	173456	625	0.113765	0.117125	0.113756	1.02808	0.94352	1.12023	0.0437936	0.527107	1, 2, 3, 4, 5, 6, 7, 8
HLA_DQA1.06	6911	28	0.00496084	0.0055557	0.00496112	1.12528	0.777689	1.62824	0.188505	0.531209	1, 2, 3, 4, 5, 6, 7, 8
HLA_DQA1.06.01	6911	28	0.00496084	0.0055557	0.00496112	1.12528	0.777689	1.62824	0.188505	0.531209	1, 2, 3, 4, 5, 6, 7, 8
HLA_DPB1.65	25	0	0.000139272	0	0.000140006	1.04087	0.917515	1.1808	0.0643579	0.533717	1, 2, 3, 4, 5, 6, 8
HLA_DPB1.65.01	25	0	0.000139272	0	0.000140006	1.04087	0.917515	1.1808	0.0643579	0.533717	1, 2, 3, 4, 5, 6, 8
HLA_DPB1.333	290	1	0.000766821	0.00234742	0.000768241	1.86709	0.253596	13.7463	1.01859	0.539885	1, 4, 5, 6, 8
HLA_DPB1.333.01	290	1	0.000766821	0.00234742	0.000768241	1.86709	0.253596	13.7463	1.01859	0.539885	1, 4, 5, 6, 8
HLA_DPB1.13	32225	120	0.020238	0.0226267	0.0202319	0.947838	0.791604	1.13491	0.0919008	0.559942	1, 2, 3, 4, 5, 6, 7, 8
HLA_DPB1.13.01	32224	120	0.0202374	0.0226267	0.0202312	0.947899	0.791655	1.13498	0.0919008	0.560409	1, 2, 3, 4, 5, 6, 7, 8
HLA_DRB4.99	186309	416	0.659192	0.667364	0.659174	0.9721	0.883204	1.06994	0.0489308	0.563066	7
HLA_DRB4.99.01	186309	416	0.659192	0.667364	0.659174	0.9721	0.883204	1.06994	0.0489308	0.563066	7
HLA_DPB1.11	35698	106	0.0228083	0.0205439	0.0228181	0.945515	0.779987	1.14617	0.0981921	0.568294	1, 2, 4, 5, 6, 7, 8
HLA_DPB1.11.01	35698	106	0.0228083	0.0205439	0.0228181	0.945515	0.779987	1.14617	0.0981921	0.568294	1, 2, 4, 5, 6, 7, 8
HLA_DPA1.03	9744	89	0.0249009	0.0577319	0.0247363	1.08157	0.816339	1.43297	0.143543	0.584879	1, 2, 4, 5, 6, 7, 8
HLA_DPB1.15.01	12642	42	0.00754749	0.00809882	0.00754894	0.923392	0.678765	1.25618	0.157033	0.611773	1, 2, 3, 4, 5, 6, 7, 8
HLA_DPB1.15	12642	42	0.00754747	0.00809882	0.00754892	0.923393	0.678765	1.25618	0.157033	0.611775	1, 2, 3, 4, 5, 6, 7, 8
HLA_DRB1.14.04	2967	10	0.0021638	0.00370442	0.00216074	1.15921	0.650301	2.0664	0.294935	0.616418	1, 2, 4, 5, 6, 7, 8
HLA_DRB1.12.02	2739	12	0.00455121	0.00592834	0.00454846	1.14696	0.668902	1.96667	0.275122	0.618227	2, 3, 4, 5, 6, 7, 8
HLA_DQB1.06.09	18679	81	0.0120975	0.0150125	0.0120902	1.05914	0.838312	1.33815	0.119301	0.630062	1, 2, 3, 4, 5, 6, 7, 8
HLA_DRB1.04.02	12811	55	0.0113894	0.0150745	0.0113773	1.06778	0.815445	1.39819	0.137554	0.633534	1, 2, 4, 5, 6, 7, 8
HLA_DPA1.01.08	2963	12	0.00502328	0.00595684	0.00502376	1.14888	0.645938	2.04344	0.293802	0.636646	1, 2, 3, 4, 5, 6, 8
HLA_DQB1.02	322192	1111	0.236567	0.220659	0.236626	0.979978	0.901014	1.06586	0.0428627	0.637029	1, 2, 3, 4, 5, 6, 7, 8
HLA_DRB1.08.06	1095	4	0.00114432	0.00541244	0.00114185	1.26997	0.468013	3.44612	0.509323	0.638897	1, 2, 4, 5, 6, 7, 8
HLA_DQB1.05.03	41522	164	0.0253365	0.0308947	0.0253252	1.06016	0.826348	1.36012	0.127122	0.645859	1, 2, 3, 4, 5, 6, 7, 8
HLA_DRB1.12.01	27383	109	0.016876	0.0232726	0.0168618	1.04556	0.860516	1.2704	0.0993772	0.653922	1, 2, 3, 4, 5, 6, 7, 8
HLA_DRB1.04.01	138602	402	0.095553	0.0848078	0.0955901	1.02139	0.925008	1.12782	0.0505723	0.675541	1, 2, 3, 4, 5, 6, 7, 8
HLA_DRB4.01.01	64741	143	0.0850643	0.0800209	0.0850759	0.96533	0.817904	1.13933	0.0845553	0.676453	7
HLA_DRB1.12	30267	120	0.0192871	0.0261258	0.0192702	1.03824	0.868564	1.24107	0.0910443	0.68018	1, 2, 3, 4, 5, 6, 7, 8
HLA_DRB1.14.02	1372	6	0.002955	0.00597407	0.00295057	1.20842	0.462885	3.15473	0.489596	0.698997	1, 2, 4, 5, 6, 7, 8
HLA_DPB1.20	3357	7	0.0030286	0.00309346	0.00303253	1.15155	0.544951	2.43336	0.381725	0.711637	1, 2, 3, 4, 5, 6, 7, 8
HLA_DPB1.20.01	3357	7	0.0030286	0.00309346	0.00303253	1.15154	0.544948	2.43335	0.381725	0.711647	1, 2, 3, 4, 5, 6, 7, 8
HLA_DQA1.03.03	1103	2	0.00132462	0.00104603	0.00132526	0.792149	0.197621	3.17528	0.70838	0.742211	7
HLA_DPB1.01	103277	485	0.0712291	0.119881	0.0710775	0.982917	0.885956	1.09049	0.0529894	0.745055	1, 2, 3, 4, 5, 6, 7, 8
HLA_DPB1.01.01	103277	485	0.0712291	0.119881	0.0710775	0.982917	0.885956	1.09049	0.0529894	0.745055	1, 2, 3, 4, 5, 6, 7, 8
HLA_DPA1.01	523351	2068	0.791919	0.745026	0.792126	0.985894	0.903526	1.07577	0.0445131	0.749612	1, 2, 3, 4, 5, 6, 7, 8
HLA_DQB1.06.02	204370	689	0.137507	0.133828	0.137529	0.985377	0.900129	1.0787	0.0461672	0.74967	1, 2, 3, 4, 5, 6, 7, 8
HLA_DRB1.15.02	14576	59	0.0113078	0.0142675	0.0113017	1.04107	0.804462	1.34726	0.131547	0.759645	1, 2, 3, 4, 5, 6, 7, 8
HLA_DPB1.06	21350	80	0.0140962	0.0197973	0.0140885	1.05866	0.732435	1.53018	0.187954	0.761677	1, 2, 3, 4, 5, 6, 7, 8
HLA_DPB1.06.01	21350	80	0.0140962	0.0197973	0.0140885	1.05866	0.732435	1.53018	0.187954	0.761677	1, 2, 3, 4, 5, 6, 7, 8
HLA_DRB1.08.02	3482	16	0.00829796	0.00821548	0.00830173	1.07717	0.655832	1.7692	0.253162	0.769036	1, 2, 4, 5, 6, 7, 8
HLA_DQB1.03.01	265972	952	0.183822	0.185694	0.18382	0.987604	0.907449	1.07484	0.0431872	0.772724	1, 2, 3, 4, 5, 6, 7, 8
HLA_DRB5.02	7039	20	0.00857224	0.0104603	0.00856791	1.06646	0.685492	1.65916	0.225496	0.775375	7
HLA_DRB5.02.02	7039	20	0.00857224	0.0104603	0.00856791	1.06646	0.685492	1.65916	0.225496	0.775375	7
HLA_DQB1.03.03	77644	248	0.0485791	0.0466433	0.0485915	1.01836	0.897483	1.15552	0.0644682	0.777777	1, 2, 3, 4, 5, 6, 7, 8
HLA_DPB1.16	8081	27	0.005121	0.0053784	0.00512267	1.05632	0.720759	1.5481	0.195023	0.778764	1, 2, 3, 4, 6, 7, 8
HLA_DPB1.16.01	8081	27	0.005121	0.0053784	0.00512267	1.05632	0.720759	1.5481	0.195023	0.778764	1, 2, 3, 4, 6, 7, 8
HLA_DRB1.03.02	5444	49	0.0152186	0.0413085	0.0151265	0.95157	0.672267	1.34691	0.177278	0.77946	1, 2, 4, 5, 6, 7, 8
HLA_DPA1.03.02	798	5	0.00365748	0.00547349	0.00365191	1.17168	0.376619	3.64514	0.57907	0.784388	1, 2, 4, 5, 6, 8
HLA_DPB1.51	26	0	7.12926e-05	0	7.15643e-05	0.991534	0.926624	1.06099	0.0345443	0.805592	1, 2, 4, 5, 6, 8
HLA_DPB1.51.01	26	0	7.12926e-05	0	7.15643e-05	0.991534	0.926624	1.06099	0.0345443	0.805592	1, 2, 4, 5, 6, 8
HLA_DRB1.13.12	102	0	0.000142758	0	0.00014348	0.99129	0.920844	1.06713	0.0376112	0.816076	2, 4, 5, 6, 7, 8
HLA_DPB1.112	29	0	0.000112071	0	0.000112736	0.991301	0.920855	1.06714	0.037611	0.816311	2, 4, 6, 8
HLA_DPB1.112.01	29	0	0.000112071	0	0.000112736	0.991301	0.920855	1.06714	0.037611	0.816311	2, 4, 6, 8
HLA_DRB1.08.09	37	0	0.00016202	0	0.000163045	0.991305	0.920856	1.06714	0.0376121	0.816398	1, 2, 4, 5, 6, 8
HLA_DPB1.132	36	0	0.00010494	0	0.000105525	0.991317	0.920863	1.06716	0.0376142	0.816644	2, 4, 5, 6, 8
HLA_DPB1.132.01	36	0	0.00010494	0	0.000105525	0.991317	0.920863	1.06716	0.0376142	0.816644	2, 4, 5, 6, 8
HLA_DPB1.294	56	0	0.000151022	0	0.000151477	0.991322	0.920881	1.06715	0.037607	0.816717	1, 2, 4, 6, 8
HLA_DPB1.294.01	56	0	0.000151022	0	0.000151477	0.991322	0.920881	1.06715	0.037607	0.816717	1, 2, 4, 6, 8
HLA_DRB1.14.01	37193	143	0.0227393	0.0275387	0.0227332	1.03608	0.765398	1.4025	0.154496	0.818529	1, 2, 3, 4, 5, 6, 7, 8
HLA_DRB1.16.02	4061	23	0.00532745	0.00544795	0.00533463	1.04507	0.691003	1.58056	0.211073	0.834555	1, 2, 4, 5, 6, 7, 8
HLA_DQA1.05.01	335491	1205	0.244068	0.246811	0.244069	1.01201	0.902462	1.13485	0.0584524	0.838201	1, 2, 3, 4, 5, 6, 7, 8
HLA_DQA1.05	336533	1207	0.245053	0.247355	0.245056	1.01197	0.902507	1.13471	0.0584082	0.83857	1, 2, 3, 4, 5, 6, 7, 8
HLA_DQA1.05.05	1897	4	0.00227402	0.00209205	0.00227444	0.914333	0.341914	2.44508	0.501865	0.858366	7
HLA_DPB1.369	6	0	3.75229e-05	0	3.7721e-05	0.994106	0.929094	1.06367	0.0345075	0.863978	1, 4, 5, 6, 8
HLA_DPB1.369.01	6	0	3.75229e-05	0	3.7721e-05	0.994106	0.929094	1.06367	0.0345075	0.863978	1, 4, 5, 6, 8
HLA_DRB1.13.04	1164	9	0.00433416	0.00780738	0.00432159	1.05121	0.541598	2.04033	0.33836	0.882661	2, 4, 5, 6, 7, 8
HLA_DRB1.14.06	840	3	0.00382917	0.00223179	0.00384503	1.11435	0.227788	5.4515	0.810022	0.893663	1, 2, 4, 6, 7, 8
HLA_DPB1.392	10	0	3.31761e-05	0	3.32759e-05	1.00346	0.950395	1.05948	0.0277199	0.900883	1, 2, 3, 4, 5, 6, 8
HLA_DPB1.392.01	10	0	3.31761e-05	0	3.32759e-05	1.00346	0.950395	1.05948	0.0277199	0.900883	1, 2, 3, 4, 5, 6, 8
HLA_DRB1.16.01	15737	57	0.0108586	0.0131456	0.0108552	1.01426	0.780938	1.31729	0.133379	0.915465	1, 2, 3, 4, 5, 6, 7, 8
HLA_DPA1.01.03	525074	2061	0.785182	0.738417	0.785386	0.995551	0.913123	1.08542	0.0440957	0.919459	1, 2, 3, 4, 5, 6, 7, 8
HLA_DRB1.11.06	47	0	4.77153e-05	0	4.79277e-05	0.000894341	4.69304e-70	1.70432e+63	77.8665	0.92817	1, 2, 4, 6, 7, 8
HLA_DRB3.02.10	72	0	8.63098e-05	0	8.65081e-05	0.000121389	5.61061e-91	2.62631e+82	101.427	0.929164	7
HLA_DPB1.40	732	4	0.00148841	0.00160787	0.00149414	0.95602	0.353295	2.587	0.507905	0.929437	1, 2, 4, 5, 6, 7, 8
HLA_DPB1.40.01	732	4	0.00148841	0.00160787	0.00149414	0.95602	0.353295	2.587	0.507905	0.929437	1, 2, 4, 5, 6, 7, 8
HLA_DPB1.34.01	29	0	3.07559e-05	0	3.08293e-05	0.000760116	8.60305e-74	6.71594e+66	82.1735	0.930353	2, 7
HLA_DPB1.34	29	0	3.07558e-05	0	3.08293e-05	0.00076014	8.60296e-74	6.71644e+66	82.1735	0.930353	2, 7
HLA_DRB1.11.11	68	0	8.15148e-05	0	8.17021e-05	9.66654e-05	7.99627e-95	1.16857e+86	105.83	0.930393	7
HLA_DPB1.398	69	0	0.000150938	0	0.000151594	7.88973e-05	1.50308e-102	4.14136e+93	114.803	0.934414	1, 4, 5, 6, 8
HLA_DPB1.398.01	69	0	0.000150938	0	0.000151594	7.88973e-05	1.50308e-102	4.14136e+93	114.803	0.934414	1, 4, 5, 6, 8
HLA_DRB1.14.15	57	0	6.60312e-05	0	6.61833e-05	0.000273891	7.70492e-90	9.73612e+81	100.506	0.934953	2, 7
HLA_DPB1.33.01	11	0	1.13075e-05	0	1.13353e-05	0.000727186	6.23294e-80	8.48396e+72	89.3642	0.93555	2, 7
HLA_DPA1.02	277621	1136	0.203958	0.259048	0.203765	0.997079	0.927056	1.07239	0.0371519	0.937243	1, 2, 3, 4, 5, 6, 7, 8
HLA_DPA1.01.06	124	0	0.000247059	0	0.000248155	4.46493e-05	1.09411e-113	1.82208e+104	127.597	0.937428	1, 4, 5, 6, 8
HLA_DRB5.01	103308	221	0.145504	0.138598	0.14552	0.994791	0.872737	1.13391	0.0667858	0.937665	7
HLA_DQB1.06.05	58	0	6.95274e-05	0	6.96871e-05	0.000157244	4.52676e-100	5.46211e+91	112.242	0.937808	7
HLA_DRB5.01.01	103306	221	0.145502	0.138598	0.145517	0.994817	0.872761	1.13394	0.0667857	0.937982	7
HLA_DQA1.01.07Q	173	0	0.000535355	0	0.00053703	6.81225e-05	2.46881e-111	1.87972e+102	125.048	0.938843	3, 4, 5, 6, 8
HLA_DPA1.01.11	99	0	0.000244791	0	0.000245955	3.72663e-05	1.35083e-118	1.02809e+109	133.271	0.939008	1, 4, 5, 6, 8
HLA_DPB1.442	94	0	0.00025374	0	0.000255076	6.2017e-05	1.34719e-113	2.85491e+104	127.658	0.939506	1, 4, 5, 6, 8
HLA_DPB1.442.01	94	0	0.00025374	0	0.000255076	6.2017e-05	1.34719e-113	2.85491e+104	127.658	0.939506	1, 4, 5, 6, 8
HLA_DPB1.05.02	58	0	6.95274e-05	0	6.96871e-05	0.000187592	9.67431e-102	3.63755e+93	114.294	0.940151	7
HLA_DPB1.35.01	13	0	1.23422e-05	0	1.23844e-05	0.00126286	3.84175e-80	4.15125e+73	89.8927	0.940813	2, 7
HLA_DPB1.35	13	0	1.23421e-05	0	1.23843e-05	0.00126298	3.84288e-80	4.15085e+73	89.8926	0.940814	2, 7
HLA_DPB1.150	51	0	0.000103316	0	0.000103763	0.000130452	5.06627e-108	3.35904e+99	121.488	0.941309	1, 4, 5, 6, 8
HLA_DPB1.150.01	51	0	0.000103316	0	0.000103763	0.000130452	5.06627e-108	3.35904e+99	121.488	0.941309	1, 4, 5, 6, 8
HLA_DPB1.48	10	0	1.42655e-05	0	1.43482e-05	0.000771258	1.24225e-90	4.7884e+83	101.965	0.94396	2, 7
HLA_DPB1.48.01	10	0	1.42655e-05	0	1.43482e-05	0.000771258	1.24225e-90	4.7884e+83	101.965	0.94396	2, 7
HLA_DQA1.05.09	52	0	6.23349e-05	0	6.24781e-05	0.000208336	5.13562e-108	8.45156e+99	121.72	0.944482	7
HLA_DQA1.05.03	51	0	6.11361e-05	0	6.12766e-05	0.00022178	8.87136e-109	5.54438e+100	122.648	0.945307	7
HLA_DRB1.08.10	20	0	2.3975e-05	0	2.403e-05	0.000307651	7.53509e-105	1.25611e+97	118.199	0.945455	7
HLA_DPB1.47	26	0	7.132e-05	0	7.16217e-05	0.000350715	4.21955e-106	2.91503e+98	119.736	0.947026	1, 4, 6, 8
HLA_DPB1.47.01	26	0	7.132e-05	0	7.16217e-05	0.000350715	4.21955e-106	2.91503e+98	119.736	0.947026	1, 4, 6, 8
HLA_DRB1.13.21	47	0	5.63411e-05	0	5.64706e-05	0.000235676	2.07922e-113	2.67134e+105	128.118	0.948016	7
HLA_DRB1.04.11	1134	4	0.00550417	0.00532667	0.00551947	0.950934	0.203346	4.44697	0.787022	0.94903	1, 2, 4, 5, 6, 7, 8
HLA_DRB1.13.113N	36	0	9.88741e-05	0	9.91941e-05	0.000298628	1.34829e-112	6.6142e+104	127.285	0.949158	1, 4, 6, 8
HLA_DQA1.01.04	89	0	0.000106689	0	0.000106934	6.36582e-05	2.60712e-134	1.55434e+125	152.006	0.949318	7
HLA_DRB1.08.07	18	0	2.15775e-05	0	2.1627e-05	0.000396436	3.37925e-109	4.65077e+101	123.437	0.949402	7
HLA_DQB1.06.10	13	0	5.7966e-05	0	5.83234e-05	0.998491	0.948861	1.05072	0.0260123	0.95371	1, 2, 3, 4, 5, 6, 8
HLA_DRB1.04.13	11	0	2.34084e-05	0	2.35033e-05	0.000749052	1.54697e-111	3.62697e+104	126.509	0.954635	1, 4, 5, 6, 8
HLA_DPA1.01.07	4	0	4.79499e-06	0	4.80601e-06	0.00408986	1.50012e-86	1.11504e+81	98.0209	0.95526	7
HLA_DRB1.13.15	13	0	1.55837e-05	0	1.56195e-05	0.000352448	9.66234e-128	1.28561e+120	145.162	0.956321	7
HLA_DQB1.02.01	251529	900	0.176597	0.17943	0.17659	1.00199	0.932361	1.07681	0.036745	0.956939	1, 2, 3, 4, 5, 6, 7, 8
HLA_DRB1.14.10	13	0	1.55837e-05	0	1.56195e-05	0.000402125	7.43873e-130	2.17381e+122	147.712	0.957786	7
HLA_DPB1.09.02	2	0	2.3975e-06	0	2.403e-06	0.000864351	1.42715e-121	5.23494e+114	138.372	0.959345	7
HLA_DRB1.14.09	11	0	1.31862e-05	0	1.32165e-05	0.000510764	1.13819e-139	2.29207e+132	159.365	0.962066	7
HLA_DRB1.11.43	5	0	5.99374e-06	0	6.00751e-06	0.00198395	7.85208e-126	5.01275e+119	143.8	0.965484	7
HLA_DRB5.01.02	2	0	2.3975e-06	0	2.403e-06	0.00315562	9.57804e-122	1.03966e+116	139.236	0.96701	7
HLA_DRB1.16	19918	80	0.0140621	0.0156988	0.0140621	0.997074	0.799278	1.24382	0.112816	0.97928	1, 2, 3, 4, 5, 6, 7, 8
HLA_DPA1.01.05	826	3	0.000824726	0.00107402	0.000823964	0.988656	0.316897	3.08441	0.580506	0.98432	2, 7
HLA_DQB1.06.01	15712	58	0.0118801	0.0135489	0.0118801	1.00228	0.776424	1.29383	0.130273	0.986069	1, 2, 3, 4, 5, 6, 7, 8
HLA_DRB1.11.02	6110	38	0.00715513	0.0171297	0.0071162	1.00197	0.726682	1.38154	0.163897	0.990427	1, 2, 4, 5, 6, 7, 8
HLA_DRB5.99	108515	236	0.845662	0.850418	0.845652	0.999465	0.880615	1.13436	0.0645931	0.99339	7
HLA_DRB5.99.01	108515	236	0.845662	0.850418	0.845652	0.999465	0.880615	1.13436	0.0645931	0.99339	7
*Cohorts:	1=COLORADO,2=GHS,3=MALMO,4=MAYO,5=SINAI,6=UCLA,7=UKB,8=UPENNPMBB
