# Supplementary material for: A large meta-analysis identifies genes associated with anterior uveitis
Source: Nat Commun. 2023 Nov 11;14:7300. doi: 10.1038/s41467-023-43036-1 (PMC10638276; doi:10.1038/s41467-023-43036-1)
Supplement: Supplementary file 11 — Supplementary Data 8 [file 41467_2023_43036_MOESM11_ESM.xlsx]

## Sheet: Meta.anterior_uveitis_b27_tag_n
Supplementary Data 8. Rare gene burden masks significantly associated with B27-negative AU.
Name	Mask type	Cohort	Model	Effect (LCI-UCI)	P	AAF	Cases Ref|Het|Alt	Controls Ref|Het|Alt
ADGRF5	pLoF.singleton	Eight cohort meta-analysis	ADD-WGR-FIRTH-META	27.59 (10.09-75.41)	1.005e-10	9.08348e-05	2977|7|0	844562|147|0
IPMK	pLoF_missense_5.singleton	Eight cohort meta-analysis	ADD-WGR-FIRTH-META	23.58 (8.51-65.30)	1.188e-09	8.72958e-05	2977|7|0	844568|141|0
STXBP2	missense_5.singleton	Eight cohort meta-analysis	ADD-WGR-FIRTH-META	14.81 (6.12-35.85)	2.255e-09	0.000171052	2974|10|0	844429|280|0
IPMK	pLoF_missense_5.0.0001	Eight cohort meta-analysis	ADD-WGR-FIRTH-META	11.52 (5.14-25.83)	2.935e-09	0.00021588	2974|10|0	844353|356|0
STXBP2	pLoF_missense_5.singleton	Eight cohort meta-analysis	ADD-WGR-FIRTH-META	10.87 (4.66-25.37)	3.47e-08	0.00021647	2974|10|0	844352|357|0
LDHA	pLoF_missense_5.singleton	Eight cohort meta-analysis	ADD-WGR-FIRTH-META	16.65 (6.07-45.68)	4.739e-08	9.43578e-05	2892|6|0	818295|149|0
LDHA	pLoF.singleton	Eight cohort meta-analysis	ADD-WGR-FIRTH-META	50.25 (11.56-218.50)	1.76e-07	3.50996e-05	2643|4|0	780787|51|0
PMP22	missense_0.0.0001	Eight cohort meta-analysis	ADD-WGR-FIRTH-META	4.88 (2.68-8.89)	2.255e-07	0.000694827	2968|16|0	843547|1162|0
DPH6	missense_5.singleton	Eight cohort meta-analysis	ADD-WGR-FIRTH-META	16.26 (5.61-47.11)	2.765e-07	9.79128e-05	2978|6|0	844549|160|0
