# Supplementary material for: A large meta-analysis identifies genes associated with anterior uveitis
Source: Nat Commun. 2023 Nov 11;14:7300. doi: 10.1038/s41467-023-43036-1 (PMC10638276; doi:10.1038/s41467-023-43036-1)
Supplement: Supplementary file 12 — Supplementary Data 9 [file 41467_2023_43036_MOESM12_ESM.xlsx]

## Sheet: Meta.anterior_uveitis_b27_tag_n
Supplementary Data 9. Cohort breakdown and HLA-B27 carrier counts
		Ancestry
Cohort	Type	AFR	AMR	EAS	EUR	SAS	Other	Total
Colorado	B27-pos controls; cases	39;1	239;6	8;0	3356;40	12;0	44;0	3698;47
	B27-neg controls; cases	1888;10	3793;17	737;1	37679;141	334;0	724;2	45155;171
	B27 missing controls; cases	0;0	0;0	0;0	0;0	0;0	0;0	0;0
GHS	B27-pos controls; cases	106;2	100;2	5;0	12216;184	11;0	43;0	12481;188
	B27-neg controls; cases	4645;34	2186;12	431;2	138559;823	451;3	891;4	147163;878
	B27 missing controls; cases	0;0	0;0	0;0	0;0	0;0	0;0	0;0
MALMO	B27-pos controls; cases	1;0	7;0	0;0	2807;30	0;0	2;0	2818;30
	B27-neg controls; cases	42;1	146;0	34;1	25991;84	48;0	14;0	26265;86
	B27 missing controls; cases	0;0	1;0	0;0	36;0	1;0	0;0	38;0
MAYO	B27-pos controls; cases	31;0	118;1	5;0	9711;72	8;0	29;1	9902;74
	B27-neg controls; cases	1400;16	1088;4	724;1	101219;259	374;0	356;1	105161;281
	B27 missing controls; cases	0;0	0;0	0;0	0;0	0;0	0;0	0;0
Sinai	B27-pos controls; cases	262;3	141;3	8;0	603;13	35;0	39;1	108;20
	B27-neg controls; cases	11743;83	3830;18	825;2	10051;38	855;3	1186;4	28490;148
	B27 missing controls; cases	37;1	16;0	4;0	27;0	8;0	6;0	98;1
UCLA	B27-pos controls; cases	49;3	269;7	60;5	1880;36	17;2	31;1	2306;54
	B27-neg controls; cases	2393;48	5650;42	3552;23	24396;125	815;9	800;4	37606;251
	B27 missing controls; cases	0;0	0;0	0;0	0;0	0;0	0;0	0;0
UKB	B27-pos controls; cases	94;1	21;0	14;0	35066;420	233;3	36;0	35464;424
	B27-neg controls; cases	8906;66	587;1	2188;9	393370;832	10032;45	1063;3	416146;956
	B27 missing controls; cases	22;0	2;0	6;0	1292;8	35;0	9;0	1366;8
UPenn-PMBB	B27-pos controls; cases	159;6	18;0	12;0	2133;13	15;0	15;0	2352;19
	B27-neg controls; cases	10515;146	533;2	639;2	26176;61	516;2	344;0	38723;213
	B27 missing controls; cases	37;0	8;0	7;0	174;1	3;0	0;0	229;1
Total	B27-neg controls; cases	741;16	913;19	112;5	67772;808	331;5	239;3	70109;856
	B27-neg controls; cases	41532;404	17813;96	9130;41	757441;2363	13425;62	5378;18	844709;2984
	B27 missing controls; cases	96;1	27;0	17;0	1472;9	47;0	15;0	1731;10
AFR – individuals of African ancestry; AMR – individuals with ancestry from the Americas; EAS – individuals of East Asian ancestry; EUR – individuals of European ancestry; SAS – individuals of South Asian ancestry; OTHER – individuals of other; or mixed ancestries.
